# Supplementary material for: Population structure analysis to explore genetic diversity and geographical distribution characteristics of wild tea plant in Guizhou Plateau
Source: BMC Plant Biol. 2023 May 16;23:255. doi: 10.1186/s12870-023-04239-2 (PMC10186670; doi:10.1186/s12870-023-04239-2)
Supplement: Supplementary file 1 — Additional file 1: Table S1. Information of 159 wild tea accessions used in this study. Table S2. The quality control data of 159 wild tea accessions. Table S3. Statistics of Heterozygosity Rate of 98,241 SNPs in 159 wild tea accessions. Table S4. SNP density. Table S5. Statistics of the number and ratio of the accessions of species, rock classes and geologically suitable area in three inferred populations. Table S6. Statistics of the number and ratio of the accessions of altitude gradient in three inferred populations. Table S7. The soil nutrient content and altitude factor of 159 wild tea accessions. [file 12870_2023_4239_MOESM1_ESM.xlsx]

## Sheet: Table S1
Table S1 Information of 159 wild tea accessions used in this study.
Sample Name	DNA ID	Species	source	Altitude(m)	Altitude based grouping at <1100, 1100-1400, >1400 with 159 accessions	Rock Classes	Geologically suitable area	ADMIXTURE based grouping (Qi > 0.8) at K=2 with 159 accessions	inferred populations
GZ002	100	Camellia tachangensis	Puan County.Guizhou Province	973	The third altitude gradient (H3)	SR	Clastic rock most suitable area (III)	pure1	GP01
GZ003	210	Camellia gymnogyna	Wuchuan County.Guizhou Province	1036	The third altitude gradient (H3)	SR	Purple clastic rock suitable area (IV)	pure1	GP01
GZ004	211	Camellia gymnogyna	Wuchuan County.Guizhou Province	932	The third altitude gradient (H3)	SR	Purple clastic rock suitable area (IV)	pure1	GP01
GZ005	28	Camellia gymnogyna	Jinsha County.Guizhou Province	832	The third altitude gradient (H3)	SR	Purple clastic rock suitable area (IV)	pure1	GP01
GZ006	287	Camellia tachangensis	Xingyi City.Guizhou Province	1340	The second altitude gradient (H2)	SR	Clastic rock most suitable area (III)	pure1	GP01
GZ007	47	Camellia gymnogyna	zheng'an County.Guizhou Province	946	The third altitude gradient (H3)	SR	Purple clastic rock suitable area (IV)	pure1	GP01
GZ008	67	Camellia tachangensis	Xingyi City.Guizhou Province	871	The third altitude gradient (H3)	SR	Clastic rock most suitable area (III)	pure1	GP01
GZ009	97	Camellia tachangensis	Puan County.Guizhou Province	1362	The second altitude gradient (H2)	SR	Clastic rock most suitable area (III)	pure1	GP01
GZ010	46	Camellia gymnogyna	zheng'an County.Guizhou Province	856	The third altitude gradient (H3)	SR	Purple clastic rock suitable area (IV)	pure1	GP01
GZ011	48	Camellia gymnogyna	zheng'an County.Guizhou Province	1083	The third altitude gradient (H3)	SR	Purple clastic rock suitable area (IV)	pure1	GP01
GZ012	91	Camellia gymnogyna	Xingyi City.Guizhou Province	1123	The second altitude gradient (H2)	SR	Clastic rock most suitable area (III)	pure1	GP01
GZ013	107	Camellia gymnogyna	Wuchuan County.Guizhou Province	871.6	The third altitude gradient (H3)	SR	Purple clastic rock suitable area (IV)	pure1	GP01
GZ014	108	Camellia gymnogyna	Wuchuan County.Guizhou Province	879	The third altitude gradient (H3)	SR	Clastic rock most suitable area (III)	pure1	GP01
GZ015	109	Camellia gymnogyna	Wuchuan County.Guizhou Province	863	The third altitude gradient (H3)	SR	Clastic rock most suitable area (III)	pure1	GP01
GZ016	110	Camellia gymnogyna	Wuchuan County.Guizhou Province	897	The third altitude gradient (H3)	SR	Clastic rock most suitable area (III)	pure1	GP01
GZ017	113	Camellia gymnogyna	Wuchuan County.Guizhou Province	921	The third altitude gradient (H3)	SR	Purple clastic rock suitable area (IV)	pure1	GP01
GZ018	114	Camellia gymnogyna	Wuchuan County.Guizhou Province	962	The third altitude gradient (H3)	SR	Clastic rock most suitable area (III)	pure1	GP01
GZ020	115	Camellia gymnogyna	Wuchuan County.Guizhou Province	1082	The third altitude gradient (H3)	SR	Clastic rock most suitable area (III)	pure1	GP01
GZ021	116	Camellia gymnogyna	Wuchuan County.Guizhou Province	1083	The third altitude gradient (H3)	SR	Clastic rock most suitable area (III)	pure1	GP01
GZ022	117	Camellia gymnogyna	Wuchuan County.Guizhou Province	865	The third altitude gradient (H3)	SR	Purple clastic rock suitable area (IV)	pure1	GP01
GZ023	118	Camellia gymnogyna	Wuchuan County.Guizhou Province	873	The third altitude gradient (H3)	SR	Clastic rock most suitable area (III)	pure1	GP01
GZ024	119	Camellia gymnogyna	Wuchuan County.Guizhou Province	892	The third altitude gradient (H3)	SR	Clastic rock most suitable area (III)	pure1	GP01
GZ026	120	Camellia gymnogyna	Wuchuan County.Guizhou Province	1096	The third altitude gradient (H3)	SR	Purple clastic rock suitable area (IV)	pure1	GP01
GZ044	121	Camellia gymnogyna	Wuchuan County.Guizhou Province	982	The third altitude gradient (H3)	SR	Clastic rock most suitable area (III)	pure1	GP01
GZ045	122	Camellia gymnogyna	Wuchuan County.Guizhou Province	992	The third altitude gradient (H3)	SR	Clastic rock most suitable area (III)	pure1	GP01
GZ046	123	Camellia gymnogyna	Wuchuan County.Guizhou Province	1036	The third altitude gradient (H3)	SR	Clastic rock most suitable area (III)	pure1	GP01
GZ047	124	Camellia gymnogyna	Wuchuan County.Guizhou Province	1095	The third altitude gradient (H3)	SR	Clastic rock most suitable area (III)	pure1	GP01
GZ048	127	Camellia tachangensis	Xingyi City.Guizhou Province	1032	The third altitude gradient (H3)	SR	Clastic rock most suitable area (III)	pure1	GP01
GZ049	190	Camellia gymnogyna	Zhenfeng County.Guizhou Province	871	The third altitude gradient (H3)	SR	Clastic rock most suitable area (III)	pure1	GP01
GZ051	203	Camellia gymnogyna	zheng'an County.Guizhou Province	1086	The third altitude gradient (H3)	SR	Clastic rock most suitable area (III)	pure1	GP01
GZ052	207	Camellia gymnogyna	Wuchuan County.Guizhou Province	1016	The third altitude gradient (H3)	SR	Clastic rock most suitable area (III)	pure1	GP01
GZ053	208	Camellia gymnogyna	Wuchuan County.Guizhou Province	872	The third altitude gradient (H3)	SR	Clastic rock most suitable area (III)	pure1	GP01
GZ054	209	Camellia gymnogyna	Wuchuan County.Guizhou Province	1069	The third altitude gradient (H3)	SR	Purple clastic rock suitable area (IV)	pure1	GP01
GZ055	213	Camellia gymnogyna	Wuchuan County.Guizhou Province	1093	The third altitude gradient (H3)	SR	Purple clastic rock suitable area (IV)	pure1	GP01
GZ056	214	Camellia gymnogyna	Wuchuan County.Guizhou Province	1107.9	The second altitude gradient (H2)	SR	Clastic rock most suitable area (III)	pure1	GP01
GZ057	215	Camellia gymnogyna	Wuchuan County.Guizhou Province	1107.9	The second altitude gradient (H2)	SR	Clastic rock most suitable area (III)	pure1	GP01
GZ058	241	Camellia tachangensis	Zhenfeng County.Guizhou Province	1246	The second altitude gradient (H2)	SR	Clastic rock most suitable area (III)	pure1	GP01
GZ075	279	Camellia tachangensis	Xingyi City.Guizhou Province	949	The third altitude gradient (H3)	SR	Clastic rock most suitable area (III)	pure1	GP01
GZ077	365	Camellia gymnogyna	Wuchuan County.Guizhou Province	892	The third altitude gradient (H3)	SR	Clastic rock most suitable area (III)	pure1	GP01
GZ086	398	Camellia gymnogyna	Tongzi County.Guizhou Province	1131.4	The second altitude gradient (H2)	SR	Clastic rock most suitable area (III)	pure1	GP01
GZ090	404	Camellia gymnogyna	ChishuiCounty.Guizhou Province	1076	The third altitude gradient (H3)	SR	Purple clastic rock suitable area (IV)	pure1	GP01
GZ091	431	Camellia gymnogyna	Wuchuan County.Guizhou Province	942	The third altitude gradient (H3)	SR	Clastic rock most suitable area (III)	pure1	GP01
GZ092	432	Camellia gymnogyna	Daozhen County.Guizhou Province	893	The third altitude gradient (H3)	SR	Clastic rock most suitable area (III)	pure1	GP01
GZ094	433	Camellia gymnogyna	Wuchuan County.Guizhou Province	1160	The second altitude gradient (H2)	SR	Clastic rock most suitable area (III)	pure1	GP01
GZ095	459	Camellia gymnogyna	Jinsha County.Guizhou Province	893	The third altitude gradient (H3)	SR	Purple clastic rock suitable area (IV)	pure1	GP01
GZ096	93	Camellia gymnogyna	Daozhen County.Guizhou Province	1365	The second altitude gradient (H2)	SR	Clastic rock most suitable area (III)	pure1	GP01
GZ097	406	Camellia tachangensis	Huishui County.Guizhou Province	896	The third altitude gradient (H3)	SR	Clastic rock most suitable area (III)	pure1	GP01
GZ098	426	Camellia gymnogyna	Jinsha County.Guizhou Province	1076	The third altitude gradient (H3)	SR	Clastic rock most suitable area (III)	pure1	GP01
GZ099	112	Camellia gymnogyna	Wuchuan County.Guizhou Province	872	The third altitude gradient (H3)	SR	Purple clastic rock suitable area (IV)	pure1	GP01
GZ102	419	Camellia gymnogyna	Xishui County.Guizhou Province	1263	The second altitude gradient (H2)	SR	Clastic rock most suitable area (III)	pure1	GP01
GZ104	484	Camellia tachangensis	Qixingguan District.Guizhou Province	1174	The second altitude gradient (H2)	SR	Purple clastic rock suitable area (IV)	pure1	GP01
GZ105	357	Camellia gymnogyna	Jinsha County.Guizhou Province	1240	The second altitude gradient (H2)	SR	Purple clastic rock suitable area (IV)	pure1	GP01
GZ106	460	Camellia gymnogyna	Jinsha County.Guizhou Province	1146	The second altitude gradient (H2)	SR	Purple clastic rock suitable area (IV)	pure1	GP01
GZ107	415	Camellia tachangensis	Yanhe County.Guizhou Province	1085	The third altitude gradient (H3)	SR	Purple clastic rock suitable area (IV)	pure1	GP01
GZ110	466	Camellia gymnogyna	Jinsha County.Guizhou Province	976	The third altitude gradient (H3)	SR	Clastic rock most suitable area (III)	pure1	GP01
GZ111	212	Camellia gymnogyna	Wuchuan County.Guizhou Province	847	The third altitude gradient (H3)	SR	Purple clastic rock suitable area (IV)	pure1	GP01
GZ113	401	Camellia gymnogyna	Wuchuan County.Guizhou Province	1085	The third altitude gradient (H3)	SR	Clastic rock most suitable area (III)	pure1	GP01
GZ115	424	Camellia gymnogyna	Wuchuan County.Guizhou Province	1096	The third altitude gradient (H3)	SR	Clastic rock most suitable area (III)	pure1	GP01
GZ117	111	Camellia gymnogyna	Wuchuan County.Guizhou Province	896	The third altitude gradient (H3)	SR	Purple clastic rock suitable area (IV)	pure1	GP01
GZ118	27	Camellia gymnogyna	Jinsha County.Guizhou Province	1372.7	The second altitude gradient (H2)	SR	Clastic rock most suitable area (III)	pure1	GP01
GZ119	24	Camellia gymnogyna	Jinsha County.Guizhou Province	1224	The second altitude gradient (H2)	SR	Clastic rock most suitable area (III)	pure1	GP01
GZ120	497	Camellia tachangensis	Zhenfeng County.Guizhou Province	869	The third altitude gradient (H3)	SR	Clastic rock most suitable area (III)	pure1	GP01
GZ121	26	Camellia gymnogyna	Jinsha County.Guizhou Province	1120	The second altitude gradient (H2)	SR	Clastic rock most suitable area (III)	pure1	GP01
GZ124	435	Camellia tachangensis	Wuchuan County.Guizhou Province	1067	The third altitude gradient (H3)	SR	Clastic rock most suitable area (III)	pure1	GP01
GZ132	329	Camellia gymnogyna	Xingyi City.Guizhou Province	915.1	The third altitude gradient (H3)	SR	Clastic rock most suitable area (III)	pure1	GP01
GZ134	25	Camellia gymnogyna	Jinsha County.Guizhou Province	1163	The second altitude gradient (H2)	SR	Clastic rock most suitable area (III)	pure1	GP01
GZ136	23	Camellia gymnogyna	Jinsha County.Guizhou Province	876	The third altitude gradient (H3)	SR	Clastic rock most suitable area (III)	pure1	GP01
GZ137	37	Camellia tachangensis	Xingyi City.Guizhou Province	1744	The first altitude gradient (H1)	CR	Dolomitic limestone suitable area (II)	pure2	GP02
GZ138	94	Camellia tachangensis	Puan County.Guizhou Province	1290	The second altitude gradient (H2)	CR	Dolomitic limestone suitable area (II)	pure2	GP02
GZ139	96	Camellia tachangensis	Puan County.Guizhou Province	1760	The first altitude gradient (H1)	CR	Dolomitic limestone suitable area (II)	pure2	GP02
GZ142	98	Camellia tachangensis	Puan County.Guizhou Province	1755.1	The first altitude gradient (H1)	CR	Dolomitic limestone suitable area (II)	pure2	GP02
GZ143	101	Camellia tachangensis	Puan County.Guizhou Province	1342	The second altitude gradient (H2)	CR	Dolomitic limestone suitable area (II)	pure2	GP02
GZ146	144	Camellia tachangensis	Guiding County.Guizhou Province	1445.8	The first altitude gradient (H1)	CR	Dolomitic limestone suitable area (II)	pure2	GP02
GZ147	145	Camellia tachangensis	Guiding County.Guizhou Province	1462	The first altitude gradient (H1)	CR	Dolomitic limestone suitable area (II)	pure2	GP02
GZ148	147	Camellia tachangensis	Guiding County.Guizhou Province	1430	The first altitude gradient (H1)	CR	Dolomitic limestone suitable area (II)	pure2	GP02
GZ149	150	Camellia tachangensis	Guiding County.Guizhou Province	1445.8	The first altitude gradient (H1)	CR	Dolomitic limestone suitable area (II)	pure2	GP02
GZ151	152	Camellia tachangensis	Guiding County.Guizhou Province	1479	The first altitude gradient (H1)	CR	Dolomitic limestone suitable area (II)	pure2	GP02
GZ152	155	Camellia tachangensis	Guiding County.Guizhou Province	1445.8	The first altitude gradient (H1)	CR	Dolomitic limestone suitable area (II)	pure2	GP02
GZ168	219	Camellia tachangensis	Puan County.Guizhou Province	1860	The first altitude gradient (H1)	CR	Dolomitic limestone suitable area (II)	pure2	GP02
GZ173	221	Camellia tachangensis	Puan County.Guizhou Province	1895.3	The first altitude gradient (H1)	CR	Dolomitic limestone suitable area (II)	pure2	GP02
GZ174	224	Camellia tachangensis	Puan County.Guizhou Province	1820	The first altitude gradient (H1)	CR	Dolomitic limestone suitable area (II)	pure2	GP02
GZ181	249	Camellia tachangensis	Zhenfeng County.Guizhou Province	1370	The second altitude gradient (H2)	CR	Dolomitic limestone suitable area (II)	pure2	GP02
GZ184	274	Camellia tachangensis	Xingyi City.Guizhou Province	1875	The first altitude gradient (H1)	CR	Dolomitic limestone suitable area (II)	pure2	GP02
GZ185	275	Camellia tachangensis	Xingyi City.Guizhou Province	1830	The first altitude gradient (H1)	CR	Dolomitic limestone suitable area (II)	pure2	GP02
GZ190	288	Camellia tachangensis	Xingyi City.Guizhou Province	1744	The first altitude gradient (H1)	CR	Dolomitic limestone suitable area (II)	pure2	GP02
GZ191	324	Camellia tachangensis	Xingyi City.Guizhou Province	1744	The first altitude gradient (H1)	CR	Dolomitic limestone suitable area (II)	pure2	GP02
GZ192	335	Camellia tachangensis	Puan County.Guizhou Province	1731	The first altitude gradient (H1)	CR	Dolomitic limestone suitable area (II)	pure2	GP02
GZ193	336	Camellia tachangensis	Puan County.Guizhou Province	1755.1	The first altitude gradient (H1)	CR	Dolomitic limestone suitable area (II)	pure2	GP02
GZ194	337	Camellia tachangensis	Puan County.Guizhou Province	1762	The first altitude gradient (H1)	CR	Dolomitic limestone suitable area (II)	pure2	GP02
GZ196	338	Camellia tachangensis	Puan County.Guizhou Province	1755.1	The first altitude gradient (H1)	CR	Dolomitic limestone suitable area (II)	pure2	GP02
GZ197	339	Camellia tachangensis	Puan County.Guizhou Province	1768	The first altitude gradient (H1)	CR	Dolomitic limestone suitable area (II)	pure2	GP02
GZ198	348	Camellia tachangensis	Puan County.Guizhou Province	1636	The first altitude gradient (H1)	CR	Dolomite sub-suitable area (I)	pure2	GP02
GZ199	349	Camellia tachangensis	Puan County.Guizhou Province	1755	The first altitude gradient (H1)	CR	Dolomitic limestone suitable area (II)	pure2	GP02
GZ200	358	Camellia tachangensis	Nayong County.Guizhou Province	1432	The first altitude gradient (H1)	CR	Dolomitic limestone suitable area (II)	pure2	GP02
GZ201	363	Camellia tachangensis	Huishui County.Guizhou Province	1560	The first altitude gradient (H1)	CR	Dolomitic limestone suitable area (II)	pure2	GP02
GZ202	366	Camellia tachangensis	Huishui County.Guizhou Province	1560	The first altitude gradient (H1)	CR	Dolomitic limestone suitable area (II)	pure2	GP02
GZ203	368	Camellia tachangensis	Huishui County.Guizhou Province	1560	The first altitude gradient (H1)	CR	Dolomitic limestone suitable area (II)	pure2	GP02
GZ204	392	Camellia tachangensis	Huishui County.Guizhou Province	1642	The first altitude gradient (H1)	CR	Dolomite sub-suitable area (I)	pure2	GP02
GZ205	421	Camellia tachangensis	Huishui County.Guizhou Province	1462	The first altitude gradient (H1)	CR	Dolomite sub-suitable area (I)	pure2	GP02
GZ211	423	Camellia tachangensis	Wuchuan County.Guizhou Province	1108	The second altitude gradient (H2)	CR	Dolomite sub-suitable area (I)	pure2	GP02
GZ212	486	Camellia tachangensis	Nayong County.Guizhou Province	1680	The first altitude gradient (H1)	CR	Dolomitic limestone suitable area (II)	pure2	GP02
GZ213	483	Camellia tachangensis	Nayong County.Guizhou Province	1650	The first altitude gradient (H1)	CR	Dolomitic limestone suitable area (II)	pure2	GP02
GZ216	369	Camellia tachangensis	Huishui County.Guizhou Province	1531	The first altitude gradient (H1)	CR	Dolomitic limestone suitable area (II)	pure2	GP02
GZ217	390	Camellia tachangensis	Huishui County.Guizhou Province	1320	The second altitude gradient (H2)	CR	Dolomitic limestone suitable area (II)	pure2	GP02
GZ219	341	Camellia tachangensis	Sandu County.Guizhou Province	1426	The first altitude gradient (H1)	CR	Dolomite sub-suitable area (I)	pure2	GP02
GZ220	345	Camellia tachangensis	Sandu County.Guizhou Province	1546	The first altitude gradient (H1)	CR	Dolomite sub-suitable area (I)	pure2	GP02
GZ221	347	Camellia tachangensis	Sandu County.Guizhou Province	1606	The first altitude gradient (H1)	CR	Dolomite sub-suitable area (I)	pure2	GP02
GZ222	344	Camellia tachangensis	Sandu County.Guizhou Province	1516	The first altitude gradient (H1)	CR	Dolomite sub-suitable area (I)	pure2	GP02
GZ223	342	Camellia tachangensis	Sandu County.Guizhou Province	1456	The first altitude gradient (H1)	CR	Dolomite sub-suitable area (I)	pure2	GP02
GZ224	346	Camellia tachangensis	Sandu County.Guizhou Province	1576	The first altitude gradient (H1)	CR	Dolomite sub-suitable area (I)	pure2	GP02
GZ233	38	Camellia tachangensis	Xingyi City.Guizhou Province	1372	The second altitude gradient (H2)	CR	Dolomitic limestone suitable area (II)	pure2	GP02
GZ245	343	Camellia tachangensis	Sandu County.Guizhou Province	1486	The first altitude gradient (H1)	CR	Dolomite sub-suitable area (I)	pure2	GP02
GZ247	68	Camellia tachangensis	Xingyi City.Guizhou Province	1365	The second altitude gradient (H2)	CR	Dolomite sub-suitable area (I)	Mosaic	GP03
GZ249	69	Camellia tachangensis	Xingyi City.Guizhou Province	1365	The second altitude gradient (H2)	CR	Dolomite sub-suitable area (I)	Mosaic	GP03
GZ251	89	Camellia gymnogyna	Daozhen County.Guizhou Province	1239	The second altitude gradient (H2)	CR	Dolomite sub-suitable area (I)	Mosaic	GP03
GZ252	102	Camellia tachangensis	Puan County.Guizhou Province	1372	The second altitude gradient (H2)	CR	Dolomitic limestone suitable area (II)	Mosaic	GP03
GZ253	103	Camellia tachangensis	Puan County.Guizhou Province	1342	The second altitude gradient (H2)	CR	Dolomitic limestone suitable area (II)	Mosaic	GP03
GZ257	146	Camellia tachangensis	Guiding County.Guizhou Province	1346	The second altitude gradient (H2)	CR	Dolomite sub-suitable area (I)	Mosaic	GP03
GZ260	148	Camellia tachangensis	Guiding County.Guizhou Province	1365	The second altitude gradient (H2)	CR	Dolomite sub-suitable area (I)	Mosaic	GP03
GZ261	149	Camellia tachangensis	Guiding County.Guizhou Province	1342	The second altitude gradient (H2)	CR	Dolomite sub-suitable area (I)	Mosaic	GP03
GZ263	151	Camellia tachangensis	Guiding County.Guizhou Province	1328	The second altitude gradient (H2)	CR	Dolomite sub-suitable area (I)	Mosaic	GP03
GZ269	153	Camellia tachangensis	Guiding County.Guizhou Province	1269	The second altitude gradient (H2)	CR	Dolomite sub-suitable area (I)	Mosaic	GP03
GZ272	154	Camellia tachangensis	Guiding County.Guizhou Province	1254	The second altitude gradient (H2)	CR	Dolomite sub-suitable area (I)	Mosaic	GP03
GZ275	157	Camellia tachangensis	Guiding County.Guizhou Province	1369	The second altitude gradient (H2)	CR	Dolomite sub-suitable area (I)	Mosaic	GP03
GZ277	161	Camellia tachangensis	Guiding County.Guizhou Province	1356	The second altitude gradient (H2)	CR	Dolomite sub-suitable area (I)	Mosaic	GP03
GZ278	193	Camellia tachangensis	Guiding County.Guizhou Province	1362	The second altitude gradient (H2)	CR	Dolomite sub-suitable area (I)	Mosaic	GP03
GZ280	227	Camellia tachangensis	Zhenfeng County.Guizhou Province	1096	The third altitude gradient (H3)	CR	Dolomite sub-suitable area (I)	Mosaic	GP03
GZ285	235	Camellia tachangensis	Zhenfeng County.Guizhou Province	1098	The third altitude gradient (H3)	CR	Dolomite sub-suitable area (I)	Mosaic	GP03
GZ286	237	Camellia tachangensis	Zhenfeng County.Guizhou Province	1386	The second altitude gradient (H2)	CR	Dolomite sub-suitable area (I)	Mosaic	GP03
GZ287	245	Camellia tachangensis	Zhenfeng County.Guizhou Province	1396	The second altitude gradient (H2)	CR	Dolomite sub-suitable area (I)	Mosaic	GP03
GZ288	251	Camellia tachangensis	Zhenfeng County.Guizhou Province	1370	The second altitude gradient (H2)	CR	Dolomite sub-suitable area (I)	Mosaic	GP03
GZ289	252	Camellia tachangensis	Zhenfeng County.Guizhou Province	1342	The second altitude gradient (H2)	CR	Dolomite sub-suitable area (I)	Mosaic	GP03
GZ297	272	Camellia tachangensis	Xingyi City.Guizhou Province	1320	The second altitude gradient (H2)	CR	Dolomite sub-suitable area (I)	Mosaic	GP03
GZ300	282	Camellia tachangensis	Xingyi City.Guizhou Province	1342	The second altitude gradient (H2)	CR	Dolomite sub-suitable area (I)	Mosaic	GP03
GZ310	283	Camellia tachangensis	Xingyi City.Guizhou Province	1365	The second altitude gradient (H2)	CR	Dolomite sub-suitable area (I)	Mosaic	GP03
GZ311	286	Camellia tachangensis	Xingyi City.Guizhou Province	1087	The third altitude gradient (H3)	CR	Dolomite sub-suitable area (I)	Mosaic	GP03
GZ312	289	Camellia tachangensis	Xingyi City.Guizhou Province	1365	The second altitude gradient (H2)	CR	Dolomite sub-suitable area (I)	Mosaic	GP03
GZ314	290	Camellia tachangensis	Xingyi City.Guizhou Province	1346	The second altitude gradient (H2)	CR	Dolomite sub-suitable area (I)	Mosaic	GP03
GZ317	291	Camellia tachangensis	Xingyi City.Guizhou Province	1365	The second altitude gradient (H2)	CR	Dolomite sub-suitable area (I)	Mosaic	GP03
GZ321	309	Camellia tachangensis	Xingyi City.Guizhou Province	1320	The second altitude gradient (H2)	CR	Dolomite sub-suitable area (I)	Mosaic	GP03
GZ323	316	Camellia tachangensis	Xingyi City.Guizhou Province	1366	The second altitude gradient (H2)	CR	Dolomite sub-suitable area (I)	Mosaic	GP03
GZ327	317	Camellia tachangensis	Xingyi City.Guizhou Province	1359	The second altitude gradient (H2)	CR	Dolomitic limestone suitable area (II)	Mosaic	GP03
GZ328	328	Camellia tachangensis	Xingyi City.Guizhou Province	1365	The second altitude gradient (H2)	CR	Dolomitic limestone suitable area (II)	Mosaic	GP03
GZ330	340	Camellia tachangensis	Sandu County.Guizhou Province	883	The third altitude gradient (H3)	CR	Dolomitic limestone suitable area (II)	Mosaic	GP03
GZ338	356	Camellia tachangensis	Qinglong County.Guizhou Province	1178	The second altitude gradient (H2)	CR	Dolomite sub-suitable area (I)	Mosaic	GP03
GZ339	362	Camellia tachangensis	Huishui County.Guizhou Province	1344	The second altitude gradient (H2)	CR	Dolomitic limestone suitable area (II)	Mosaic	GP03
GZ340	367	Camellia tachangensis	Huishui County.Guizhou Province	1380	The second altitude gradient (H2)	CR	Dolomitic limestone suitable area (II)	Mosaic	GP03
GZ341	394	Camellia tachangensis	Tongzi County.Guizhou Province	1369	The second altitude gradient (H2)	CR	Dolomitic limestone suitable area (II)	Mosaic	GP03
GZ342	396	Camellia tachangensis	Tongzi County.Guizhou Province	1360	The second altitude gradient (H2)	CR	Dolomitic limestone suitable area (II)	Mosaic	GP03
GZ381	397	Camellia tachangensis	Tongzi County.Guizhou Province	1263	The second altitude gradient (H2)	CR	Dolomite sub-suitable area (I)	Mosaic	GP03
GZ382	409	Camellia tachangensis	Qinglong County.Guizhou Province	1147	The second altitude gradient (H2)	CR	Dolomite sub-suitable area (I)	Mosaic	GP03
GZ383	437	Camellia tachangensis	Jinsha County.Guizhou Province	1108	The second altitude gradient (H2)	CR	Dolomite sub-suitable area (I)	Mosaic	GP03
GZ404	444	Camellia gymnogyna	Xishui County.Guizhou Province	936	The third altitude gradient (H3)	CR	Dolomitic limestone suitable area (II)	Mosaic	GP03
GZ406	447	Camellia gymnogyna	Tongzi County.Guizhou Province	1230	The second altitude gradient (H2)	CR	Dolomite sub-suitable area (I)	Mosaic	GP03
GZ408	462	Camellia tachangensis	Xingyi City.Guizhou Province	1396	The second altitude gradient (H2)	CR	Dolomite sub-suitable area (I)	Mosaic	GP03
GZ409	494	Camellia tachangensis	Qinglong County.Guizhou Province	1165	The second altitude gradient (H2)	CR	Dolomite sub-suitable area (I)	Mosaic	GP03
GZ410	495	Camellia tachangensis	Zhenfeng County.Guizhou Province	1373	The second altitude gradient (H2)	CR	Dolomite sub-suitable area (I)	Mosaic	GP03
GZ411	496	Camellia tachangensis	Zhenfeng County.Guizhou Province	1373	The second altitude gradient (H2)	CR	Dolomite sub-suitable area (I)	Mosaic	GP03
GZ412	498	Camellia tachangensis	Zhenfeng County.Guizhou Province	1370	The second altitude gradient (H2)	CR	Dolomite sub-suitable area (I)	Mosaic	GP03

## Sheet: Table S2
Table S2 The quality control data of 159 wild tea accessions.
DNA-ID	Bases	GC(%)	Q20(%)	Q30(%)
100	779607920	45.375	97.56	92.825
210	621672800	44.415	97.845	94.535
211	1811192320	43.565	97.925	94.68
28	966663600	43.845	97.595	93.88
287	692724760	44.535	97.46	93.82
329	1359434160	44.645	97.87	94.67
47	726254223	43.44	98.535	95.795
497	1071656600	45.67	97.485	93.875
67	496812960	44.33	97.535	93.755
97	1617043960	43.255	97.815	94.44
23	509694360	45.44	98.3	95.765
24	1889578320	44.69	97.505	92.555
25	521425520	45.48	98.35	95.87
26	491977920	43.855	97.93	94.985
27	1266987680	43.585	97.95	94.63
37	3777992960	44.825	97.38	93.335
38	495752320	45.02	98.28	95.685
46	1159749360	43.875	97.56	93.79
48	526014160	43.135	97.24	93.205
68	918379560	43.01	98.49	96.07
69	3476988760	44.94	97.505	93.67
89	930329400	45.12	97.515	93.715
91	672855120	45.105	97.67	94.19
93	1450958040	43.085	98.445	95.6
94	623646240	44.395	98.7	96.415
96	701631425	43.625	98.49	95.68
98	592218760	46.22	94.67	86.725
101	562165240	45.455	97.685	94.195
102	991983160	44.545	96.63	90.43
103	626497480	45.46	97.79	94.445
107	472690400	41.93	98.185	95.075
108	632200520	43.51	97.83	94.785
109	779522800	43.88	97.395	93.45
110	802986520	45.18	97.56	93.035
111	1423875320	44.115	97.395	93.475
112	654168200	43.895	97.58	93.865
113	797009640	45.645	94.91	87.32
114	551192320	45.36	94.97	87.54
115	2842159600	43.655	97.625	94.005
116	659484840	44.285	97.34	93.365
117	544152000	45.12	95.22	88.015
118	1295664160	43.88	98.81	96.77
119	787173520	43.55	99.145	97.505
120	1493444120	44.895	97.525	92.61
121	4317414360	44.76	98.33	95.855
122	487009880	45.435	97.595	93.94
123	500891160	44.83	98.345	95.86
124	711044600	43.185	97.62	94.11
127	2780122520	44.57	96.61	90.335
144	606971680	46.08	94.85	87.085
145	1110853520	43.86	97.46	93.63
146	716122960	45.47	95.185	87.97
147	483593880	44.23	98.685	96.465
148	689041702	43.065	98.88	96.815
149	1695570800	44.015	97.89	94.545
150	513222360	45.975	97.565	93.36
151	591598840	43.525	98.72	96.32
152	509035240	44.075	98.575	95.99
153	729475600	45.895	98.075	95.225
154	1503600840	43.26	98.49	95.665
155	805858338	43.865	98.735	96.555
157	675402840	44.275	98.525	95.875
161	670533080	46	96.735	92.015
190	500672760	44.565	96.765	90.75
193	597500960	42.705	97.415	93.52
203	467689320	45.53	95.99	90.085
207	2383634960	44.37	98.115	95.435
208	1507639280	45.16	97.31	93.175
209	417716600	45.445	97.18	92.375
212	885135440	45.625	97.99	95.125
213	556282720	45.49	98.06	95.265
214	518230160	45.9	97.53	93.215
215	606324880	45.495	95.1	87.795
219	722397200	44.495	97.91	94.79
221	563717840	46.085	97.96	94.955
224	466385080	46.41	96.19	90.455
227	528048920	45.095	97.54	93.865
235	500921680	46.01	96.62	91.66
237	943169640	45.15	96.905	92.38
241	765032800	42.45	98.78	96.625
245	1097759320	45.83	96.885	92.29
249	1167996200	45.765	97.605	92.94
251	93560571	45.98	97.465	93.54
252	805066080	43.78	98.39	95.42
272	781354000	44.205	97.48	93.26
274	1755716200	43.58	97.59	93.925
275	661795680	43.795	97.565	93.82
279	1210101760	45.63	96.735	92.04
282	770572040	45.615	94.285	85.665
283	1075495960	43.56	98.43	95.7
286	540704640	43.88	97.41	93.505
288	1222875360	45.64	97.57	93.97
289	530181680	46.01	97.575	93.99
290	1487214120	45.58	97.48	93.8
291	1154542200	44.15	97.765	94.285
309	221887680	44.98	97.185	92.31
316	735803880	44.425	97.9	94.735
317	806116920	44.905	97.74	94.35
324	665152600	44.505	98.59	96.075
328	1783338200	43.47	97.29	93.2
335	1442208320	45.2	97.8	94.505
336	1133652520	45.54	97.885	94.685
337	926936360	44.67	97.82	94.45
338	1176259000	44.48	97.755	94.27
339	754077520	44.72	97.855	94.625
340	108903380	47.315	97.45	93.08
341	670418560	44.995	97.675	94.23
342	647833480	44.905	97.79	94.455
343	1318586640	45.05	97.495	93.58
344	1112309520	44.765	97.92	94.805
345	746526480	45.395	97.475	93.575
346	1223897920	45.005	97.8	94.52
347	811421520	44.995	97.865	94.64
348	703383800	45.275	97.83	94.55
349	1016519280	45.04	97.72	94.28
356	1463478240	43.015	97.455	93.665
357	1178128280	43.015	97.84	94.45
358	5068659400	44.785	97.175	92.925
362	919195480	43.155	97.825	94.355
363	1330869960	44.04	97.755	94.22
365	541936640	44.775	95.715	89.25
366	1147930280	43.7	97.65	94.015
367	544679520	44.09	98.42	95.305
368	965403600	45.45	97.27	93.11
369	1057081480	44.535	98.62	96.145
390	51831920	45.595	97.285	92.95
392	1275878520	46.265	97.44	93.715
394	1194035920	45.655	97.42	93.725
396	1046550400	45.715	97.46	93.79
397	5056175320	40.45	90.725	82.14
398	404752040	44.855	96.665	92.595
401	1089865840	44.575	94.31	88.205
404	821334920	44.905	97.9	94.915
406	435202880	44.27	97.97	95.08
409	1223176080	44.375	93.14	86.18
415	833087360	45.035	97.945	94.965
419	564694200	45.295	97.85	94.81
421	1364082720	45.09	97.935	94.97
423	971524400	43.92	97.735	94.54
424	666602440	44.52	92.985	85.645
426	523261200	44.7	96.17	91.73
431	571347280	42.72	97.825	94.605
432	523250000	42.83	99.01	97.17
433	1444573760	42.605	98.77	96.43
435	27623680	44.675	97.9	94.89
437	1241810920	44.46	93.32	86.365
444	1030010800	44.585	97.805	94.705
447	999831280	44.9	98.47	96.21
459	1076447120	44.67	97.875	94.83
460	1384871040	45.26	97.875	94.785
462	425951400	45.96	97.005	92.04
466	1727379640	43.83	93.225	86.11
483	996346960	45.625	97.835	94.66
484	724843280	42.755	98.485	95.75
486	2617125000	43.61	92.145	84.1
494	1926390480	45.31	98.065	95.04
495	1311689400	45.16	97.79	94.46
496	666888880	46.2	97.84	94.495
498	1054832520	44.3	92.185	84.485
Average	162944279359

## Sheet: Table S3
Table S3 Statistics of Heterozygosity Rate of 98,241 SNPs in 159 wild tea accessions.
DNA-ID	Number of Sites	Sites Missing	Proportion Missing	Number Heterozygous	Rate Heterozygous
100	98241	20839	0.2121	2202	0.0284489
210	98241	6408	0.06523	8316	0.0905557
211	98241	4074	0.04147	12220	0.129769
28	98241	7431	0.07564	5984	0.0658958
287	98241	10725	0.1092	5619	0.0642054
329	98241	4199	0.04274	13599	0.144606
47	98241	7482	0.07616	6806	0.0749898
497	98241	7406	0.07539	5929	0.0652722
67	98241	10106	0.1029	4159	0.047189
97	98241	6661	0.0678	8478	0.0925748
23	98241	8101	0.08246	9762	0.108298
24	98241	12500	0.1272	6361	0.0741885
25	98241	7134	0.07262	11008	0.120825
26	98241	10441	0.1063	5406	0.0615718
27	98241	4138	0.04212	11205	0.119072
37	98241	17151	0.1746	5027	0.0619928
38	98241	6182	0.06293	9433	0.102467
46	98241	4006	0.04078	10841	0.115042
48	98241	9851	0.1003	6103	0.0690463
68	98241	9644	0.09817	7278	0.0821473
69	98241	4224	0.043	11890	0.126466
89	98241	9373	0.09541	9239	0.103963
91	98241	6648	0.06767	11163	0.121876
93	98241	3289	0.03348	15447	0.162682
94	98241	11034	0.1123	4745	0.0544108
96	98241	8149	0.08295	6493	0.0720708
98	98241	12338	0.1256	4159	0.0484151
101	98241	9801	0.09976	6074	0.0686793
102	98241	43740	0.4452	1429	0.0262197
103	98241	7486	0.0762	8308	0.0915432
107	98241	30526	0.3107	1926	0.0284427
108	98241	8073	0.08218	7502	0.0832002
109	98241	4387	0.04466	11803	0.125759
110	98241	8347	0.08496	6781	0.0754333
111	98241	3862	0.03931	12357	0.13093
112	98241	5353	0.05449	9684	0.104255
113	98241	8490	0.08642	6615	0.0737039
114	98241	11376	0.1158	6182	0.0711679
115	98241	1986	0.02022	17567	0.182505
116	98241	5186	0.05279	9284	0.099769
117	98241	8096	0.08241	8598	0.0953797
118	98241	5075	0.05166	10578	0.113539
119	98241	18950	0.1929	3115	0.0392857
120	98241	18748	0.1908	4935	0.0620809
121	98241	1401	0.01426	24743	0.255504
122	98241	11607	0.1181	6916	0.0798301
123	98241	6713	0.06833	11335	0.123842
124	98241	5660	0.05761	10743	0.116039
127	98241	44705	0.4551	1172	0.0218918
144	98241	11601	0.1181	4752	0.0548476
145	98241	3341	0.03401	11161	0.117608
146	98241	10378	0.1056	5705	0.0649306
147	98241	11982	0.122	3919	0.0454329
148	98241	7505	0.07639	6929	0.0763644
149	98241	2973	0.03026	14012	0.14708
150	98241	17955	0.1828	3929	0.0489375
151	98241	10750	0.1094	5646	0.0645324
152	98241	19639	0.1999	3502	0.0445536
153	98241	4800	0.04886	14875	0.159191
154	98241	5268	0.05362	12138	0.130554
155	98241	8506	0.08658	5873	0.0654483
157	98241	19937	0.2029	3473	0.0443528
161	98241	39912	0.4063	1809	0.0310137
190	98241	35304	0.3594	1294	0.0205602
193	98241	7829	0.07969	7150	0.0790824
203	98241	49221	0.501	1534	0.0312933
207	98241	1398	0.01423	23485	0.242506
208	98241	29407	0.2993	2863	0.0415928
209	98241	58007	0.5905	721	0.0179202
212	98241	4781	0.04867	12694	0.135823
213	98241	7794	0.07934	9762	0.107931
214	98241	17433	0.1775	6993	0.0865385
215	98241	10141	0.1032	5753	0.0653008
219	98241	5811	0.05915	7726	0.0835876
221	98241	7763	0.07902	7697	0.0850704
224	98241	16143	0.1643	4539	0.0552876
227	98241	10247	0.1043	5379	0.0611292
235	98241	47105	0.4795	1096	0.021433
237	98241	31627	0.3219	2660	0.0399315
241	98241	38931	0.3963	1078	0.0181757
245	98241	30659	0.3121	2988	0.044213
249	98241	33382	0.3398	1856	0.0286159
251	98241	52783	0.5373	942	0.0207224
252	98241	12235	0.1245	5230	0.0608097
272	98241	9547	0.09718	5372	0.0605678
274	98241	3651	0.03716	10691	0.113025
275	98241	6565	0.06683	6993	0.0762795
279	98241	32554	0.3314	1720	0.0261848
282	98241	10929	0.1112	7140	0.0817757
283	98241	6511	0.06628	7826	0.0853156
286	98241	7605	0.07741	7047	0.0777506
288	98241	4461	0.04541	9200	0.0981019
289	98241	10990	0.1119	7421	0.0850535
290	98241	2929	0.02981	14901	0.156339
291	98241	3427	0.03488	11980	0.126353
309	98241	37099	0.3776	1317	0.02154
316	98241	4931	0.05019	11221	0.120255
317	98241	4342	0.0442	11955	0.127318
324	98241	14038	0.1429	4200	0.0498795
328	98241	3057	0.03112	15938	0.167444
335	98241	2353	0.02395	14782	0.154159
336	98241	3641	0.03706	11484	0.121395
337	98241	4726	0.04811	8590	0.0918569
338	98241	4944	0.05033	8085	0.0866587
339	98241	4958	0.05047	9560	0.102484
340	98241	59982	0.6106	528	0.0138007
341	98241	8191	0.08338	5766	0.0640311
342	98241	7311	0.07442	6123	0.0673375
343	98241	31928	0.325	1612	0.024309
344	98241	4911	0.04999	8460	0.0906461
345	98241	6910	0.07034	5435	0.0595088
346	98241	4191	0.04266	9425	0.100213
347	98241	4904	0.04992	8446	0.0904893
348	98241	5921	0.06027	7870	0.085247
349	98241	4803	0.04889	9399	0.100591
356	98241	2229	0.02269	17266	0.179832
357	98241	3412	0.03473	13690	0.144365
358	98241	6846	0.06969	8557	0.0936266
362	98241	4983	0.05072	9626	0.103219
363	98241	4775	0.0486	7735	0.0827574
365	98241	12203	0.1242	5897	0.0685395
366	98241	4184	0.04259	9399	0.0999288
367	98241	30808	0.3136	2101	0.0311569
368	98241	20507	0.2087	3040	0.0391077
369	98241	19948	0.2031	3588	0.0458279
390	98241	64165	0.6531	389	0.0114157
392	98241	5096	0.05187	9326	0.100123
394	98241	5245	0.05339	8940	0.0961332
396	98241	5153	0.05245	8939	0.0960274
397	98241	3699	0.03765	12579	0.133052
398	98241	10374	0.1056	4538	0.0516462
401	98241	6382	0.06496	6457	0.0702925
404	98241	10313	0.105	5190	0.0590256
406	98241	10703	0.1089	5613	0.0641207
409	98241	6297	0.0641	7482	0.0813756
415	98241	8601	0.08755	5778	0.0644578
419	98241	8677	0.08832	6632	0.0740476
421	98241	6908	0.07032	6818	0.0746499
423	98241	7595	0.07731	6937	0.0765285
424	98241	8535	0.08688	4932	0.0549796
426	98241	8301	0.0845	5198	0.0577941
431	98241	8984	0.09145	5783	0.0647904
432	98241	24266	0.247	2781	0.0375938
433	98241	29136	0.2966	3955	0.0572317
435	98241	65142	0.6631	399	0.0120547
437	98241	6913	0.07037	5747	0.062927
444	98241	7256	0.07386	7195	0.079079
447	98241	10537	0.1073	4426	0.0504652
459	98241	7069	0.07196	7531	0.0826021
460	98241	6910	0.07034	7344	0.0804108
462	98241	55102	0.5609	813	0.0188461
466	98241	4567	0.04649	9664	0.103166
483	98241	7704	0.07842	5952	0.0657411
484	98241	19304	0.1965	4761	0.0603139
486	98241	4734	0.04819	8789	0.093993
494	98241	4052	0.04125	12182	0.129336
495	98241	5045	0.05135	12493	0.134051
496	98241	8613	0.08767	6151	0.0686281
498	98241	9432	0.09601	6191	0.0697114
Average	98241	13048.2	0.132819	7339.45	0.0815742

## Sheet: Table S4
Table S4 SNP density.
S1_161582	1	161582
S1_219995	1	219995
S1_384904	1	384904
S1_384907	1	384907
S1_884031	1	884031
S1_884057	1	884057
S1_1101895	1	1101895
S1_1101950	1	1101950
S1_1101954	1	1101954
S1_1101965	1	1101965
S1_1101969	1	1101969
S1_1101981	1	1101981
S1_1147477	1	1147477
S1_1147489	1	1147489
S1_1147572	1	1147572
S1_1147574	1	1147574
S1_1167994	1	1167994
S1_1168029	1	1168029
S1_1168043	1	1168043
S1_1204384	1	1204384
S1_1204432	1	1204432
S1_1204452	1	1204452
S1_1461334	1	1461334
S1_1461400	1	1461400
S1_1461406	1	1461406
S1_1461411	1	1461411
S1_1602673	1	1602673
S1_1602675	1	1602675
S1_1669487	1	1669487
S1_1669497	1	1669497
S1_1669560	1	1669560
S1_1692247	1	1692247
S1_1692251	1	1692251
S1_1692253	1	1692253
S1_1692261	1	1692261
S1_1692270	1	1692270
S1_1692288	1	1692288
S1_1692310	1	1692310
S1_1708140	1	1708140
S1_1937255	1	1937255
S1_2154850	1	2154850
S1_2154873	1	2154873
S1_2154910	1	2154910
S1_2154926	1	2154926
S1_2154928	1	2154928
S1_2154937	1	2154937
S1_2154940	1	2154940
S1_2161060	1	2161060
S1_2161065	1	2161065
S1_2161090	1	2161090
S1_2161091	1	2161091
S1_2161105	1	2161105
S1_2161120	1	2161120
S1_2161139	1	2161139
S1_2200491	1	2200491
S1_2226939	1	2226939
S1_2226970	1	2226970
S1_2226982	1	2226982
S1_2226992	1	2226992
S1_2227059	1	2227059
S1_2313295	1	2313295
S1_2313304	1	2313304
S1_2313330	1	2313330
S1_2313340	1	2313340
S1_2315370	1	2315370
S1_2418636	1	2418636
S1_2496495	1	2496495
S1_2496687	1	2496687
S1_2502293	1	2502293
S1_2510507	1	2510507
S1_2510522	1	2510522
S1_2717777	1	2717777
S1_2717839	1	2717839
S1_2717842	1	2717842
S1_2717866	1	2717866
S1_2793248	1	2793248
S1_2793304	1	2793304
S1_2793329	1	2793329
S1_2793354	1	2793354
S1_2840498	1	2840498
S1_2882942	1	2882942
S1_2995762	1	2995762
S1_2995769	1	2995769
S1_2995846	1	2995846
S1_2995865	1	2995865
S1_3137453	1	3137453
S1_3137468	1	3137468
S1_3137487	1	3137487
S1_3137520	1	3137520
S1_3475834	1	3475834
S1_3475856	1	3475856
S1_3645335	1	3645335
S1_3645551	1	3645551
S1_3928286	1	3928286
S1_3928339	1	3928339
S1_3928388	1	3928388
S1_3928555	1	3928555
S1_3928558	1	3928558
S1_3928641	1	3928641
S1_3937062	1	3937062
S1_3941642	1	3941642
S1_3941712	1	3941712
S1_4083607	1	4083607
S1_4083705	1	4083705
S1_4083787	1	4083787
S1_4115373	1	4115373
S1_4115605	1	4115605
S1_4137698	1	4137698
S1_4137711	1	4137711
S1_4137720	1	4137720
S1_4137736	1	4137736
S1_4361890	1	4361890
S1_4361924	1	4361924
S1_4863401	1	4863401
S1_4863542	1	4863542
S1_4863625	1	4863625
S1_4870592	1	4870592
S1_4870620	1	4870620
S1_4870917	1	4870917
S1_4889163	1	4889163
S1_4890079	1	4890079
S1_4890148	1	4890148
S1_4910186	1	4910186
S1_4910267	1	4910267
S1_4921195	1	4921195
S1_4921231	1	4921231
S1_4921251	1	4921251
S1_4921257	1	4921257
S1_4921290	1	4921290
S1_4921296	1	4921296
S1_4931549	1	4931549
S1_4931606	1	4931606
S1_4950698	1	4950698
S1_4950750	1	4950750
S1_4950761	1	4950761
S1_4950798	1	4950798
S1_4950799	1	4950799
S1_4999298	1	4999298
S1_4999405	1	4999405
S1_4999435	1	4999435
S1_4999483	1	4999483
S1_5158687	1	5158687
S1_5158721	1	5158721
S1_5207915	1	5207915
S1_5320823	1	5320823
S1_5358408	1	5358408
S1_5364472	1	5364472
S1_5364489	1	5364489
S1_5364504	1	5364504
S1_5364524	1	5364524
S1_5364542	1	5364542
S1_5389157	1	5389157
S1_5389161	1	5389161
S1_5389166	1	5389166
S1_5389172	1	5389172
S1_5389198	1	5389198
S1_5454571	1	5454571
S1_5454575	1	5454575
S1_5582978	1	5582978
S1_5582995	1	5582995
S1_5583013	1	5583013
S1_5583043	1	5583043
S1_5767132	1	5767132
S1_5767137	1	5767137
S1_5769890	1	5769890
S1_5872714	1	5872714
S1_6008917	1	6008917
S1_6008963	1	6008963
S1_6009045	1	6009045
S1_6009052	1	6009052
S1_6009076	1	6009076
S1_6009097	1	6009097
S1_6009105	1	6009105
S1_6020550	1	6020550
S1_6020747	1	6020747
S1_6020763	1	6020763
S1_6020809	1	6020809
S1_6020838	1	6020838
S1_6020850	1	6020850
S1_6228328	1	6228328
S1_6228352	1	6228352
S1_6258786	1	6258786
S1_6288438	1	6288438
S1_6288497	1	6288497
S1_6288511	1	6288511
S1_6288529	1	6288529
S1_6288530	1	6288530
S1_6440209	1	6440209
S1_6440255	1	6440255
S1_6440291	1	6440291
S1_6440292	1	6440292
S1_7178658	1	7178658
S1_7344162	1	7344162
S1_7344186	1	7344186
S1_7344240	1	7344240
S1_7401951	1	7401951
S1_7402001	1	7402001
S1_7459535	1	7459535
S1_7462868	1	7462868
S1_7468027	1	7468027
S1_7468126	1	7468126
S1_7468168	1	7468168
S1_7468185	1	7468185
S1_7468196	1	7468196
S1_7468204	1	7468204
S1_7468208	1	7468208
S1_7469461	1	7469461
S1_7469521	1	7469521
S1_7469606	1	7469606
S1_7469608	1	7469608
S1_7469798	1	7469798
S1_7469820	1	7469820
S1_7470081	1	7470081
S1_7470344	1	7470344
S1_7470350	1	7470350
S1_7470449	1	7470449
S1_7470452	1	7470452
S1_7470478	1	7470478
S1_7470532	1	7470532
S1_7472114	1	7472114
S1_7472221	1	7472221
S1_7472223	1	7472223
S1_7472234	1	7472234
S1_7472240	1	7472240
S1_7472282	1	7472282
S1_7472336	1	7472336
S1_7472366	1	7472366
S1_7472384	1	7472384
S1_7472398	1	7472398
S1_7472417	1	7472417
S1_7472430	1	7472430
S1_7472435	1	7472435
S1_7472447	1	7472447
S1_7472450	1	7472450
S1_7472598	1	7472598
S1_7472659	1	7472659
S1_7472662	1	7472662
S1_7472685	1	7472685
S1_7472691	1	7472691
S1_7472751	1	7472751
S1_7472756	1	7472756
S1_7472758	1	7472758
S1_7472760	1	7472760
S1_7472761	1	7472761
S1_7473391	1	7473391
S1_7473427	1	7473427
S1_7473496	1	7473496
S1_7479396	1	7479396
S1_7479432	1	7479432
S1_7479437	1	7479437
S1_7479444	1	7479444
S1_7479484	1	7479484
S1_7479520	1	7479520
S1_7479539	1	7479539
S1_7479577	1	7479577
S1_7479620	1	7479620
S1_7479625	1	7479625
S1_7479630	1	7479630
S1_7558093	1	7558093
S1_7558125	1	7558125
S1_7727431	1	7727431
S1_7735987	1	7735987
S1_7735999	1	7735999
S1_7736032	1	7736032
S1_7737323	1	7737323
S1_7737701	1	7737701
S1_7737712	1	7737712
S1_7845388	1	7845388
S1_7845501	1	7845501
S1_7886039	1	7886039
S1_7886115	1	7886115
S1_7886117	1	7886117
S1_7886140	1	7886140
S1_8049700	1	8049700
S1_8226305	1	8226305
S1_8226338	1	8226338
S1_8226401	1	8226401
S1_8226402	1	8226402
S1_8341319	1	8341319
S1_8374808	1	8374808
S1_8374878	1	8374878
S1_8374896	1	8374896
S1_8374911	1	8374911
S1_8374967	1	8374967
S1_8406881	1	8406881
S1_8406890	1	8406890
S1_8406914	1	8406914
S1_8406916	1	8406916
S1_8406929	1	8406929
S1_8406935	1	8406935
S1_8406982	1	8406982
S1_8406985	1	8406985
S1_8406986	1	8406986
S1_8435903	1	8435903
S1_8435919	1	8435919
S1_8435926	1	8435926
S1_8435950	1	8435950
S1_8548630	1	8548630
S1_8548649	1	8548649
S1_8548651	1	8548651
S1_8548872	1	8548872
S1_9032182	1	9032182
S1_9032188	1	9032188
S1_9032194	1	9032194
S1_9032214	1	9032214
S1_9032215	1	9032215
S1_9032223	1	9032223
S1_9032225	1	9032225
S1_9032231	1	9032231
S1_9032239	1	9032239
S1_9032241	1	9032241
S1_9032261	1	9032261
S1_9032262	1	9032262
S1_9032267	1	9032267
S1_9032275	1	9032275
S1_9032276	1	9032276
S1_9032283	1	9032283
S1_9032303	1	9032303
S1_9074250	1	9074250
S1_9413006	1	9413006
S1_9493822	1	9493822
S1_9493862	1	9493862
S1_9664298	1	9664298
S1_9664313	1	9664313
S1_9664335	1	9664335
S1_9664386	1	9664386
S1_10309433	1	10309433
S1_10309453	1	10309453
S1_10309507	1	10309507
S1_10630019	1	10630019
S1_10630037	1	10630037
S1_10656070	1	10656070
S1_10723968	1	10723968
S1_10723971	1	10723971
S1_10723973	1	10723973
S1_10723983	1	10723983
S1_10723991	1	10723991
S1_10723998	1	10723998
S1_10723999	1	10723999
S1_10724010	1	10724010
S1_10724025	1	10724025
S1_10724034	1	10724034
S1_10724046	1	10724046
S1_10724049	1	10724049
S1_10724051	1	10724051
S1_10724054	1	10724054
S1_10724055	1	10724055
S1_10857256	1	10857256
S1_10857263	1	10857263
S1_10857264	1	10857264
S1_10857274	1	10857274
S1_10857280	1	10857280
S1_10857299	1	10857299
S1_10857304	1	10857304
S1_10857349	1	10857349
S1_10857352	1	10857352
S1_10859049	1	10859049
S1_10859231	1	10859231
S1_10879388	1	10879388
S1_10891665	1	10891665
S1_11470875	1	11470875
S1_11470884	1	11470884
S1_11470894	1	11470894
S1_11470899	1	11470899
S1_11470904	1	11470904
S1_11470942	1	11470942
S1_11470966	1	11470966
S1_11482582	1	11482582
S1_11594131	1	11594131
S1_11626533	1	11626533
S1_11626546	1	11626546
S1_11626558	1	11626558
S1_11669803	1	11669803
S1_11669821	1	11669821
S1_11669827	1	11669827
S1_11721111	1	11721111
S1_11721156	1	11721156
S1_11721169	1	11721169
S1_11721185	1	11721185
S1_11721360	1	11721360
S1_11805728	1	11805728
S1_11805769	1	11805769
S1_11805792	1	11805792
S1_11806010	1	11806010
S1_11806025	1	11806025
S1_11806030	1	11806030
S1_11806059	1	11806059
S1_11806065	1	11806065
S1_11808732	1	11808732
S1_11808735	1	11808735
S1_11808751	1	11808751
S1_11808754	1	11808754
S1_11808805	1	11808805
S1_11886403	1	11886403
S1_11886495	1	11886495
S1_11916325	1	11916325
S1_11916344	1	11916344
S1_12354571	1	12354571
S1_12420073	1	12420073
S1_12420078	1	12420078
S1_12420080	1	12420080
S1_12420097	1	12420097
S1_12420113	1	12420113
S1_12420134	1	12420134
S1_12444171	1	12444171
S1_12444228	1	12444228
S1_12444259	1	12444259
S1_12444280	1	12444280
S1_12962397	1	12962397
S1_12962525	1	12962525
S1_12962526	1	12962526
S1_12962542	1	12962542
S1_12962566	1	12962566
S1_12962585	1	12962585
S1_12962604	1	12962604
S1_12962800	1	12962800
S1_13196031	1	13196031
S1_13196043	1	13196043
S1_13196056	1	13196056
S1_13196071	1	13196071
S1_13196085	1	13196085
S1_13196109	1	13196109
S1_13196116	1	13196116
S1_13196119	1	13196119
S1_13196122	1	13196122
S1_13196128	1	13196128
S1_13196134	1	13196134
S1_13196160	1	13196160
S1_13196162	1	13196162
S1_13305554	1	13305554
S1_13305578	1	13305578
S1_13305588	1	13305588
S1_13305602	1	13305602
S1_13305612	1	13305612
S1_13305615	1	13305615
S1_13424751	1	13424751
S1_13424760	1	13424760
S1_13429178	1	13429178
S1_13429226	1	13429226
S1_13429236	1	13429236
S1_13507167	1	13507167
S1_13552572	1	13552572
S1_13552617	1	13552617
S1_13781961	1	13781961
S1_13781968	1	13781968
S1_13781985	1	13781985
S1_13782014	1	13782014
S1_13782015	1	13782015
S1_13782016	1	13782016
S1_13782021	1	13782021
S1_13782034	1	13782034
S1_13782078	1	13782078
S1_13782079	1	13782079
S1_14086856	1	14086856
S1_14086857	1	14086857
S1_14086861	1	14086861
S1_14086865	1	14086865
S1_14086867	1	14086867
S1_14086881	1	14086881
S1_14086896	1	14086896
S1_14105930	1	14105930
S1_14105940	1	14105940
S1_14105960	1	14105960
S1_15223307	1	15223307
S1_15223321	1	15223321
S1_15223325	1	15223325
S1_15370746	1	15370746
S1_15370816	1	15370816
S1_15408796	1	15408796
S1_15408815	1	15408815
S1_15408826	1	15408826
S1_15408830	1	15408830
S1_15408837	1	15408837
S1_15408852	1	15408852
S1_15410767	1	15410767
S1_15410803	1	15410803
S1_15410836	1	15410836
S1_15515634	1	15515634
S1_15515701	1	15515701
S1_15524807	1	15524807
S1_15524822	1	15524822
S1_15548914	1	15548914
S1_15548918	1	15548918
S1_15548930	1	15548930
S1_15548937	1	15548937
S1_15548948	1	15548948
S1_15548960	1	15548960
S1_15548976	1	15548976
S1_15554077	1	15554077
S1_15554082	1	15554082
S1_15554129	1	15554129
S1_15554166	1	15554166
S1_15554177	1	15554177
S1_15554193	1	15554193
S1_15554197	1	15554197
S1_15597048	1	15597048
S1_15666684	1	15666684
S1_15666689	1	15666689
S1_15886348	1	15886348
S1_15886365	1	15886365
S1_16509760	1	16509760
S1_16509790	1	16509790
S1_16509792	1	16509792
S1_16509793	1	16509793
S1_16509818	1	16509818
S1_16509824	1	16509824
S1_16509828	1	16509828
S1_16509846	1	16509846
S1_16509860	1	16509860
S1_16509876	1	16509876
S1_16509889	1	16509889
S1_16519903	1	16519903
S1_16519929	1	16519929
S1_16519983	1	16519983
S1_16691738	1	16691738
S1_16691764	1	16691764
S1_16846550	1	16846550
S1_16846808	1	16846808
S1_16846862	1	16846862
S1_17272097	1	17272097
S1_17272120	1	17272120
S1_17272131	1	17272131
S1_17688213	1	17688213
S1_17723955	1	17723955
S1_17790584	1	17790584
S1_17790585	1	17790585
S1_17790596	1	17790596
S1_17790612	1	17790612
S1_17790692	1	17790692
S1_17810141	1	17810141
S1_17810178	1	17810178
S1_17922017	1	17922017
S1_17922040	1	17922040
S1_17922044	1	17922044
S1_17922048	1	17922048
S1_17922051	1	17922051
S1_17922054	1	17922054
S1_17922057	1	17922057
S1_17922089	1	17922089
S1_17950471	1	17950471
S1_17950478	1	17950478
S1_17980603	1	17980603
S1_18110672	1	18110672
S1_18110698	1	18110698
S1_18143286	1	18143286
S1_18232602	1	18232602
S1_18674686	1	18674686
S1_18674701	1	18674701
S1_18674702	1	18674702
S1_18674730	1	18674730
S1_18675183	1	18675183
S1_18852776	1	18852776
S1_18875772	1	18875772
S1_18875846	1	18875846
S1_18875858	1	18875858
S1_18875867	1	18875867
S1_18875880	1	18875880
S1_18955328	1	18955328
S1_19013324	1	19013324
S1_19013325	1	19013325
S1_19013473	1	19013473
S1_19223047	1	19223047
S1_19223075	1	19223075
S1_19268441	1	19268441
S1_19268449	1	19268449
S1_19268626	1	19268626
S1_19268631	1	19268631
S1_19542668	1	19542668
S1_19542672	1	19542672
S1_19542698	1	19542698
S1_19542721	1	19542721
S1_19615814	1	19615814
S1_19716907	1	19716907
S1_19957028	1	19957028
S1_19957256	1	19957256
S1_19981336	1	19981336
S1_19981353	1	19981353
S1_20077698	1	20077698
S1_20091586	1	20091586
S1_20213846	1	20213846
S1_20563882	1	20563882
S1_20563896	1	20563896
S1_20563907	1	20563907
S1_20563908	1	20563908
S1_20665914	1	20665914
S1_20665919	1	20665919
S1_20665929	1	20665929
S1_20823120	1	20823120
S1_20823128	1	20823128
S1_20916703	1	20916703
S1_20916889	1	20916889
S1_20916901	1	20916901
S1_20916910	1	20916910
S1_20916922	1	20916922
S1_21100511	1	21100511
S1_21100513	1	21100513
S1_21100549	1	21100549
S1_21169363	1	21169363
S1_21169533	1	21169533
S1_21169552	1	21169552
S1_21169553	1	21169553
S1_21169554	1	21169554
S1_21169601	1	21169601
S1_21169623	1	21169623
S1_21273299	1	21273299
S1_21301469	1	21301469
S1_21301470	1	21301470
S1_21301496	1	21301496
S1_21335582	1	21335582
S1_21335613	1	21335613
S1_21335836	1	21335836
S1_21335863	1	21335863
S1_21335884	1	21335884
S1_21341675	1	21341675
S1_21341695	1	21341695
S1_21341730	1	21341730
S1_21341737	1	21341737
S1_21341739	1	21341739
S1_21341778	1	21341778
S1_21341788	1	21341788
S1_21341789	1	21341789
S1_21341793	1	21341793
S1_21341819	1	21341819
S1_21341841	1	21341841
S1_21341843	1	21341843
S1_21356878	1	21356878
S1_21356945	1	21356945
S1_21418742	1	21418742
S1_21418768	1	21418768
S1_21418772	1	21418772
S1_21418792	1	21418792
S1_21418794	1	21418794
S1_21418796	1	21418796
S1_21418797	1	21418797
S1_21418801	1	21418801
S1_21418818	1	21418818
S1_21424136	1	21424136
S1_21424162	1	21424162
S1_21424182	1	21424182
S1_21442972	1	21442972
S1_21446770	1	21446770
S1_21446782	1	21446782
S1_21446792	1	21446792
S1_21447000	1	21447000
S1_21447022	1	21447022
S1_21456462	1	21456462
S1_21456472	1	21456472
S1_21456477	1	21456477
S1_21456482	1	21456482
S1_21456488	1	21456488
S1_21456505	1	21456505
S1_21456512	1	21456512
S1_21456538	1	21456538
S1_21457172	1	21457172
S1_21457177	1	21457177
S1_21916431	1	21916431
S1_21916494	1	21916494
S1_21916509	1	21916509
S1_21916527	1	21916527
S1_21938148	1	21938148
S1_21938170	1	21938170
S1_21938181	1	21938181
S1_21938210	1	21938210
S1_21938227	1	21938227
S1_21938242	1	21938242
S1_22787107	1	22787107
S1_22787123	1	22787123
S1_22787129	1	22787129
S1_22787143	1	22787143
S1_22824570	1	22824570
S1_22834908	1	22834908
S1_22834920	1	22834920
S1_22834959	1	22834959
S1_22834983	1	22834983
S1_22834986	1	22834986
S1_22835010	1	22835010
S1_22920694	1	22920694
S1_22920754	1	22920754
S1_22920913	1	22920913
S1_23146855	1	23146855
S1_23146905	1	23146905
S1_23146916	1	23146916
S1_23146926	1	23146926
S1_23146927	1	23146927
S1_23565478	1	23565478
S1_23565481	1	23565481
S1_23636034	1	23636034
S1_23636047	1	23636047
S1_23636048	1	23636048
S1_23659696	1	23659696
S1_23659755	1	23659755
S1_23701129	1	23701129
S1_23701196	1	23701196
S1_23714870	1	23714870
S1_23714933	1	23714933
S1_23792507	1	23792507
S1_23792764	1	23792764
S1_23792793	1	23792793
S1_23792802	1	23792802
S1_23792812	1	23792812
S1_23973603	1	23973603
S1_23973708	1	23973708
S1_24017232	1	24017232
S1_24017280	1	24017280
S1_24017622	1	24017622
S1_24017681	1	24017681
S1_24017734	1	24017734
S1_24017741	1	24017741
S1_24048186	1	24048186
S1_24048189	1	24048189
S1_24048202	1	24048202
S1_24048219	1	24048219
S1_24048221	1	24048221
S1_24048229	1	24048229
S1_24048230	1	24048230
S1_24048236	1	24048236
S1_24048245	1	24048245
S1_24048248	1	24048248
S1_24048251	1	24048251
S1_24048402	1	24048402
S1_24048407	1	24048407
S1_24048439	1	24048439
S1_24048441	1	24048441
S1_24189118	1	24189118
S1_24223780	1	24223780
S1_24223799	1	24223799
S1_24223811	1	24223811
S1_24223849	1	24223849
S1_24403380	1	24403380
S1_24403398	1	24403398
S1_24403419	1	24403419
S1_24403436	1	24403436
S1_24403449	1	24403449
S1_24403475	1	24403475
S1_24403480	1	24403480
S1_24989242	1	24989242
S1_25328456	1	25328456
S1_25330997	1	25330997
S1_25331012	1	25331012
S1_25331014	1	25331014
S1_25331082	1	25331082
S1_25340566	1	25340566
S1_25504857	1	25504857
S1_25504881	1	25504881
S1_25620533	1	25620533
S1_25620544	1	25620544
S1_25620588	1	25620588
S1_25635215	1	25635215
S1_25835671	1	25835671
S1_25850871	1	25850871
S1_25850879	1	25850879
S1_25850938	1	25850938
S1_25850940	1	25850940
S1_25893394	1	25893394
S1_25893426	1	25893426
S1_25893507	1	25893507
S1_25949784	1	25949784
S1_25949789	1	25949789
S1_25949790	1	25949790
S1_25949806	1	25949806
S1_25949809	1	25949809
S1_26006691	1	26006691
S1_26040349	1	26040349
S1_26040400	1	26040400
S1_26099570	1	26099570
S1_26099774	1	26099774
S1_26099947	1	26099947
S1_26100145	1	26100145
S1_26100160	1	26100160
S1_26153873	1	26153873
S1_26154030	1	26154030
S1_26154062	1	26154062
S1_26154067	1	26154067
S1_26154189	1	26154189
S1_26154200	1	26154200
S1_26154223	1	26154223
S1_26154226	1	26154226
S1_26154234	1	26154234
S1_26190405	1	26190405
S1_26190442	1	26190442
S1_26486278	1	26486278
S1_26486384	1	26486384
S1_26492448	1	26492448
S1_26492449	1	26492449
S1_26492477	1	26492477
S1_26492643	1	26492643
S1_26617652	1	26617652
S1_26617654	1	26617654
S1_26617663	1	26617663
S1_26618482	1	26618482
S1_26618493	1	26618493
S1_26618533	1	26618533
S1_26618536	1	26618536
S1_26618557	1	26618557
S1_26618562	1	26618562
S1_26621253	1	26621253
S1_26621259	1	26621259
S1_26621425	1	26621425
S1_26621478	1	26621478
S1_26621484	1	26621484
S1_26710628	1	26710628
S1_26710666	1	26710666
S1_26735360	1	26735360
S1_26735368	1	26735368
S1_26735416	1	26735416
S1_26969977	1	26969977
S1_26969991	1	26969991
S1_26969994	1	26969994
S1_26970008	1	26970008
S1_26970066	1	26970066
S1_26970072	1	26970072
S1_27152168	1	27152168
S1_27152198	1	27152198
S1_27152201	1	27152201
S1_27152234	1	27152234
S1_27152262	1	27152262
S1_27270338	1	27270338
S1_27270355	1	27270355
S1_27270403	1	27270403
S1_27270405	1	27270405
S1_27270425	1	27270425
S1_27972361	1	27972361
S1_27972429	1	27972429
S1_27972431	1	27972431
S1_28005078	1	28005078
S1_28108158	1	28108158
S1_28134605	1	28134605
S1_28134614	1	28134614
S1_28134866	1	28134866
S1_28134917	1	28134917
S1_28847722	1	28847722
S1_28967128	1	28967128
S1_28967180	1	28967180
S1_29247790	1	29247790
S1_29247823	1	29247823
S1_29247841	1	29247841
S1_29247852	1	29247852
S1_29247871	1	29247871
S1_29247872	1	29247872
S1_29247878	1	29247878
S1_29247884	1	29247884
S1_29247889	1	29247889
S1_29247965	1	29247965
S1_29247968	1	29247968
S1_29247977	1	29247977
S1_29248030	1	29248030
S1_29347203	1	29347203
S1_29347219	1	29347219
S1_29347229	1	29347229
S1_29347332	1	29347332
S1_29362109	1	29362109
S1_29362134	1	29362134
S1_29362170	1	29362170
S1_29384441	1	29384441
S1_29384452	1	29384452
S1_29384453	1	29384453
S1_29389897	1	29389897
S1_29390216	1	29390216
S1_29744534	1	29744534
S1_29755815	1	29755815
S1_29849244	1	29849244
S1_29930262	1	29930262
S1_29930484	1	29930484
S1_30067363	1	30067363
S1_30131604	1	30131604
S1_30131661	1	30131661
S1_30131664	1	30131664
S1_30131669	1	30131669
S1_30131670	1	30131670
S1_30264000	1	30264000
S1_30264001	1	30264001
S1_30264002	1	30264002
S1_30264024	1	30264024
S1_30264028	1	30264028
S1_30264060	1	30264060
S1_30264067	1	30264067
S1_30264068	1	30264068
S1_30264072	1	30264072
S1_30264098	1	30264098
S1_30264102	1	30264102
S1_30264275	1	30264275
S1_30264302	1	30264302
S1_30264313	1	30264313
S1_30264319	1	30264319
S1_30264331	1	30264331
S1_30264352	1	30264352
S1_30471860	1	30471860
S1_30471915	1	30471915
S1_30549026	1	30549026
S1_30549028	1	30549028
S1_30549032	1	30549032
S1_30549036	1	30549036
S1_30549051	1	30549051
S1_30549113	1	30549113
S1_30549115	1	30549115
S1_30549117	1	30549117
S1_30549136	1	30549136
S1_30549141	1	30549141
S1_30608905	1	30608905
S1_30608930	1	30608930
S1_30608986	1	30608986
S1_30609004	1	30609004
S1_30609142	1	30609142
S1_30650152	1	30650152
S1_31181436	1	31181436
S1_31209871	1	31209871
S1_31209892	1	31209892
S1_31348598	1	31348598
S1_31348632	1	31348632
S1_31491180	1	31491180
S1_31648064	1	31648064
S1_31648266	1	31648266
S1_31648287	1	31648287
S1_31648301	1	31648301
S1_31648465	1	31648465
S1_31656741	1	31656741
S1_31656762	1	31656762
S1_31656811	1	31656811
S1_31656816	1	31656816
S1_31656829	1	31656829
S1_31697359	1	31697359
S1_31697390	1	31697390
S1_31697392	1	31697392
S1_31697413	1	31697413
S1_31697435	1	31697435
S1_32047593	1	32047593
S1_32047770	1	32047770
S1_32047785	1	32047785
S1_32047793	1	32047793
S1_32047794	1	32047794
S1_32047802	1	32047802
S1_32047813	1	32047813
S1_32047839	1	32047839
S1_32047865	1	32047865
S1_32047874	1	32047874
S1_32047884	1	32047884
S1_32118748	1	32118748
S1_32118804	1	32118804
S1_32118838	1	32118838
S1_32118880	1	32118880
S1_32295701	1	32295701
S1_32295714	1	32295714
S1_32295717	1	32295717
S1_32295745	1	32295745
S1_32295753	1	32295753
S1_32458320	1	32458320
S1_32458322	1	32458322
S1_32575222	1	32575222
S1_32575392	1	32575392
S1_32575402	1	32575402
S1_32575410	1	32575410
S1_32611302	1	32611302
S1_32611338	1	32611338
S1_32611345	1	32611345
S1_32611378	1	32611378
S1_32643698	1	32643698
S1_32643719	1	32643719
S1_32643736	1	32643736
S1_32643748	1	32643748
S1_32643765	1	32643765
S1_32643773	1	32643773
S1_32643783	1	32643783
S1_32643800	1	32643800
S1_32654625	1	32654625
S1_32654626	1	32654626
S1_32654640	1	32654640
S1_32654654	1	32654654
S1_32654662	1	32654662
S1_32654711	1	32654711
S1_32654712	1	32654712
S1_32659123	1	32659123
S1_32659148	1	32659148
S1_32659313	1	32659313
S1_33008724	1	33008724
S1_33026625	1	33026625
S1_33026635	1	33026635
S1_33026648	1	33026648
S1_33026665	1	33026665
S1_33026676	1	33026676
S1_33138387	1	33138387
S1_33138388	1	33138388
S1_33138393	1	33138393
S1_33138477	1	33138477
S1_33138500	1	33138500
S1_33232479	1	33232479
S1_33232500	1	33232500
S1_33232513	1	33232513
S1_33232521	1	33232521
S1_33232529	1	33232529
S1_33232537	1	33232537
S1_33232545	1	33232545
S1_33381135	1	33381135
S1_33381155	1	33381155
S1_33500591	1	33500591
S1_33500613	1	33500613
S1_33500622	1	33500622
S1_33500648	1	33500648
S1_33500649	1	33500649
S1_33500679	1	33500679
S1_33500681	1	33500681
S1_33526027	1	33526027
S1_33526495	1	33526495
S1_33526534	1	33526534
S1_33526544	1	33526544
S1_33675512	1	33675512
S1_33675563	1	33675563
S1_33686218	1	33686218
S1_33686222	1	33686222
S1_33686224	1	33686224
S1_33686235	1	33686235
S1_33686276	1	33686276
S1_33686282	1	33686282
S1_33686349	1	33686349
S1_33686528	1	33686528
S1_33686545	1	33686545
S1_33686569	1	33686569
S1_33788677	1	33788677
S1_33788679	1	33788679
S1_33788680	1	33788680
S1_33788719	1	33788719
S1_33788725	1	33788725
S1_33788731	1	33788731
S1_33788748	1	33788748
S1_34019489	1	34019489
S1_34019495	1	34019495
S1_34019540	1	34019540
S1_34019592	1	34019592
S1_34078752	1	34078752
S1_34078773	1	34078773
S1_34188761	1	34188761
S1_34433108	1	34433108
S1_34433111	1	34433111
S1_34488254	1	34488254
S1_34496102	1	34496102
S1_34567524	1	34567524
S1_34567568	1	34567568
S1_34567576	1	34567576
S1_34567579	1	34567579
S1_34567593	1	34567593
S1_34567600	1	34567600
S1_34567606	1	34567606
S1_34567615	1	34567615
S1_34634963	1	34634963
S1_34634996	1	34634996
S1_34635264	1	34635264
S1_34635362	1	34635362
S1_34635394	1	34635394
S1_34669004	1	34669004
S1_34669195	1	34669195
S1_35216976	1	35216976
S1_35216989	1	35216989
S1_35287102	1	35287102
S1_35307009	1	35307009
S1_35307018	1	35307018
S1_35307048	1	35307048
S1_35307050	1	35307050
S1_35307059	1	35307059
S1_35307071	1	35307071
S1_35307086	1	35307086
S1_35307088	1	35307088
S1_35307093	1	35307093
S1_35307108	1	35307108
S1_35329345	1	35329345
S1_35329370	1	35329370
S1_35329410	1	35329410
S1_35329425	1	35329425
S1_35619835	1	35619835
S1_35619870	1	35619870
S1_35619894	1	35619894
S1_35620083	1	35620083
S1_35620108	1	35620108
S1_35620167	1	35620167
S1_35620180	1	35620180
S1_35620189	1	35620189
S1_35620218	1	35620218
S1_35620220	1	35620220
S1_35620225	1	35620225
S1_35620239	1	35620239
S1_35620246	1	35620246
S1_35620278	1	35620278
S1_35620279	1	35620279
S1_35706029	1	35706029
S1_35706031	1	35706031
S1_35706041	1	35706041
S1_35706064	1	35706064
S1_35706078	1	35706078
S1_35706090	1	35706090
S1_35706103	1	35706103
S1_35706113	1	35706113
S1_35708201	1	35708201
S1_35708206	1	35708206
S1_35708226	1	35708226
S1_35708239	1	35708239
S1_35708240	1	35708240
S1_35708250	1	35708250
S1_35708300	1	35708300
S1_35868661	1	35868661
S1_35868669	1	35868669
S1_35883295	1	35883295
S1_35883327	1	35883327
S1_35883337	1	35883337
S1_35883354	1	35883354
S1_35883361	1	35883361
S1_35883363	1	35883363
S1_35883366	1	35883366
S1_35883374	1	35883374
S1_35883376	1	35883376
S1_35883381	1	35883381
S1_35883399	1	35883399
S1_36755568	1	36755568
S1_37355698	1	37355698
S1_37355700	1	37355700
S1_37355734	1	37355734
S1_37467368	1	37467368
S1_37467372	1	37467372
S1_37467402	1	37467402
S1_37467404	1	37467404
S1_37467424	1	37467424
S1_37467432	1	37467432
S1_37467439	1	37467439
S1_37467442	1	37467442
S1_37467448	1	37467448
S1_37467451	1	37467451
S1_37467455	1	37467455
S1_37467458	1	37467458
S1_37467459	1	37467459
S1_37467460	1	37467460
S1_37467480	1	37467480
S1_37467483	1	37467483
S1_37467485	1	37467485
S1_37467552	1	37467552
S1_37467589	1	37467589
S1_37467599	1	37467599
S1_37561301	1	37561301
S1_37561321	1	37561321
S1_37561358	1	37561358
S1_37561377	1	37561377
S1_37561379	1	37561379
S1_37663943	1	37663943
S1_37663971	1	37663971
S1_37664005	1	37664005
S1_37703840	1	37703840
S1_37703873	1	37703873
S1_37703874	1	37703874
S1_37703875	1	37703875
S1_37703907	1	37703907
S1_37703912	1	37703912
S1_37703927	1	37703927
S1_37727902	1	37727902
S1_37727928	1	37727928
S1_37727953	1	37727953
S1_37727986	1	37727986
S1_37728041	1	37728041
S1_37728083	1	37728083
S1_37728089	1	37728089
S1_37730413	1	37730413
S1_37730561	1	37730561
S1_37730575	1	37730575
S1_37730582	1	37730582
S1_37928745	1	37928745
S1_37928782	1	37928782
S1_37928840	1	37928840
S1_38058204	1	38058204
S1_38058240	1	38058240
S1_38058264	1	38058264
S1_38058375	1	38058375
S1_38058382	1	38058382
S1_38058403	1	38058403
S1_38058406	1	38058406
S1_38058413	1	38058413
S1_38058430	1	38058430
S1_38140370	1	38140370
S1_38140390	1	38140390
S1_38140391	1	38140391
S1_38140431	1	38140431
S1_38141038	1	38141038
S1_38141040	1	38141040
S1_38141050	1	38141050
S1_38141053	1	38141053
S1_38147249	1	38147249
S1_38147255	1	38147255
S1_38147302	1	38147302
S1_38147310	1	38147310
S1_38147364	1	38147364
S1_38147370	1	38147370
S1_38156935	1	38156935
S1_38156939	1	38156939
S1_38156951	1	38156951
S1_38156962	1	38156962
S1_38156966	1	38156966
S1_38156967	1	38156967
S1_38156968	1	38156968
S1_38156977	1	38156977
S1_38156994	1	38156994
S1_38156995	1	38156995
S1_38168864	1	38168864
S1_38168865	1	38168865
S1_38168888	1	38168888
S1_38168889	1	38168889
S1_38168898	1	38168898
S1_38168908	1	38168908
S1_38168922	1	38168922
S1_38168923	1	38168923
S1_38168942	1	38168942
S1_38169007	1	38169007
S1_38169012	1	38169012
S1_38169039	1	38169039
S1_38169045	1	38169045
S1_38169046	1	38169046
S1_38169054	1	38169054
S1_38169062	1	38169062
S1_38169066	1	38169066
S1_38169067	1	38169067
S1_38169093	1	38169093
S1_38169098	1	38169098
S1_38169108	1	38169108
S1_38179316	1	38179316
S1_38179555	1	38179555
S1_38354472	1	38354472
S1_38354473	1	38354473
S1_38354498	1	38354498
S1_38354507	1	38354507
S1_38354518	1	38354518
S1_38354519	1	38354519
S1_38483073	1	38483073
S1_38483078	1	38483078
S1_38483079	1	38483079
S1_38483086	1	38483086
S1_38483103	1	38483103
S1_38492093	1	38492093
S1_38493894	1	38493894
S1_38493979	1	38493979
S1_38494004	1	38494004
S1_38494182	1	38494182
S1_38494244	1	38494244
S1_38494245	1	38494245
S1_38532503	1	38532503
S1_38532579	1	38532579
S1_38532663	1	38532663
S1_38532669	1	38532669
S1_38532695	1	38532695
S1_38595670	1	38595670
S1_38624849	1	38624849
S1_38624851	1	38624851
S1_38624854	1	38624854
S1_38624865	1	38624865
S1_38624870	1	38624870
S1_38624873	1	38624873
S1_38624877	1	38624877
S1_38624886	1	38624886
S1_38624915	1	38624915
S1_38624917	1	38624917
S1_38624918	1	38624918
S1_38624937	1	38624937
S1_38625024	1	38625024
S1_38625032	1	38625032
S1_38625049	1	38625049
S1_38625083	1	38625083
S1_38625102	1	38625102
S1_38625105	1	38625105
S1_38625146	1	38625146
S1_38625195	1	38625195
S1_38625207	1	38625207
S1_38625310	1	38625310
S1_38625319	1	38625319
S1_38625325	1	38625325
S1_38625328	1	38625328
S1_38625337	1	38625337
S1_38625355	1	38625355
S1_38625359	1	38625359
S1_38625363	1	38625363
S1_38625371	1	38625371
S1_38625388	1	38625388
S1_38625400	1	38625400
S1_38888800	1	38888800
S1_38888860	1	38888860
S1_38888863	1	38888863
S1_38888877	1	38888877
S1_38888915	1	38888915
S1_38938717	1	38938717
S1_38938744	1	38938744
S1_39172630	1	39172630
S1_39172657	1	39172657
S1_39346345	1	39346345
S1_39440676	1	39440676
S1_39506173	1	39506173
S1_39508380	1	39508380
S1_39508383	1	39508383
S1_39508402	1	39508402
S1_39508412	1	39508412
S1_39508413	1	39508413
S1_39617624	1	39617624
S1_39617627	1	39617627
S1_39617636	1	39617636
S1_39617643	1	39617643
S1_39617644	1	39617644
S1_39617658	1	39617658
S1_39654134	1	39654134
S1_39654189	1	39654189
S1_39693375	1	39693375
S1_39716545	1	39716545
S1_39818109	1	39818109
S1_39818162	1	39818162
S1_39821037	1	39821037
S1_39821100	1	39821100
S1_39821109	1	39821109
S1_39821110	1	39821110
S1_39821122	1	39821122
S1_39822557	1	39822557
S1_39822558	1	39822558
S1_39822583	1	39822583
S1_39822611	1	39822611
S1_39822612	1	39822612
S1_39822642	1	39822642
S1_39822644	1	39822644
S1_39822652	1	39822652
S1_39822661	1	39822661
S1_39822666	1	39822666
S1_39823964	1	39823964
S1_39823974	1	39823974
S1_39823982	1	39823982
S1_39889985	1	39889985
S1_39890187	1	39890187
S1_39900200	1	39900200
S1_39900218	1	39900218
S1_39911422	1	39911422
S1_39950021	1	39950021
S1_39950109	1	39950109
S1_39992062	1	39992062
S1_40001529	1	40001529
S1_40001544	1	40001544
S1_40001545	1	40001545
S1_40001550	1	40001550
S1_40001554	1	40001554
S1_40108407	1	40108407
S1_40216209	1	40216209
S1_40216254	1	40216254
S1_40265321	1	40265321
S1_40265323	1	40265323
S1_40265325	1	40265325
S1_40499359	1	40499359
S1_40499387	1	40499387
S1_40526500	1	40526500
S1_40526946	1	40526946
S1_40527096	1	40527096
S1_40527128	1	40527128
S1_40528931	1	40528931
S1_40529142	1	40529142
S1_40529224	1	40529224
S1_40545739	1	40545739
S1_40545799	1	40545799
S1_40545802	1	40545802
S1_40545817	1	40545817
S1_40545831	1	40545831
S1_40559014	1	40559014
S1_40559049	1	40559049
S1_40559052	1	40559052
S1_40593273	1	40593273
S1_40593279	1	40593279
S1_40593282	1	40593282
S1_40673592	1	40673592
S1_40673596	1	40673596
S1_40673726	1	40673726
S1_40673801	1	40673801
S1_40673811	1	40673811
S1_40673812	1	40673812
S1_40673826	1	40673826
S1_40958217	1	40958217
S1_40976028	1	40976028
S1_41085836	1	41085836
S1_41327139	1	41327139
S1_41375533	1	41375533
S1_41375589	1	41375589
S1_41380215	1	41380215
S1_41380217	1	41380217
S1_41380232	1	41380232
S1_41380248	1	41380248
S1_41380251	1	41380251
S1_41380262	1	41380262
S1_41380269	1	41380269
S1_41380293	1	41380293
S1_41380303	1	41380303
S1_41380311	1	41380311
S1_41380322	1	41380322
S1_41380327	1	41380327
S1_41380329	1	41380329
S1_41380338	1	41380338
S1_41380347	1	41380347
S1_41380356	1	41380356
S1_41413467	1	41413467
S1_41413471	1	41413471
S1_41413512	1	41413512
S1_41439881	1	41439881
S1_41439885	1	41439885
S1_41439901	1	41439901
S1_41439952	1	41439952
S1_41439964	1	41439964
S1_41441294	1	41441294
S1_41441301	1	41441301
S1_41441319	1	41441319
S1_41441321	1	41441321
S1_41441327	1	41441327
S1_41441329	1	41441329
S1_41441336	1	41441336
S1_41441349	1	41441349
S1_41441354	1	41441354
S1_41441360	1	41441360
S1_41475622	1	41475622
S1_41475661	1	41475661
S1_41475667	1	41475667
S1_41475718	1	41475718
S1_41475719	1	41475719
S1_42311201	1	42311201
S1_42311211	1	42311211
S1_42311221	1	42311221
S1_42311240	1	42311240
S1_42311262	1	42311262
S1_42326675	1	42326675
S1_42326679	1	42326679
S1_42326702	1	42326702
S1_42326708	1	42326708
S1_42326715	1	42326715
S1_42326720	1	42326720
S1_42326724	1	42326724
S1_42348134	1	42348134
S1_42395319	1	42395319
S1_42395344	1	42395344
S1_42395345	1	42395345
S1_42395346	1	42395346
S1_42395347	1	42395347
S1_42395365	1	42395365
S1_42395369	1	42395369
S1_42395376	1	42395376
S1_42395396	1	42395396
S1_42395397	1	42395397
S1_42825141	1	42825141
S1_42825167	1	42825167
S1_42939713	1	42939713
S1_42981207	1	42981207
S1_42981210	1	42981210
S1_42981251	1	42981251
S1_42981412	1	42981412
S1_42981419	1	42981419
S1_42981455	1	42981455
S1_42981484	1	42981484
S1_42981486	1	42981486
S1_43114544	1	43114544
S1_43114553	1	43114553
S1_43114760	1	43114760
S1_43116429	1	43116429
S1_43116437	1	43116437
S1_43116438	1	43116438
S1_43116464	1	43116464
S1_43116465	1	43116465
S1_43116529	1	43116529
S1_43257880	1	43257880
S1_43257884	1	43257884
S1_43390606	1	43390606
S1_43390608	1	43390608
S1_43390614	1	43390614
S1_43390639	1	43390639
S1_43390657	1	43390657
S1_43390873	1	43390873
S1_43390905	1	43390905
S1_43390908	1	43390908
S1_43390926	1	43390926
S1_43390938	1	43390938
S1_43390946	1	43390946
S1_43395330	1	43395330
S1_43395351	1	43395351
S1_43395356	1	43395356
S1_43395382	1	43395382
S1_43395384	1	43395384
S1_43395395	1	43395395
S1_43395420	1	43395420
S1_43492240	1	43492240
S1_43492243	1	43492243
S1_43492248	1	43492248
S1_43492258	1	43492258
S1_43523074	1	43523074
S1_43523101	1	43523101
S1_43523317	1	43523317
S1_43523374	1	43523374
S1_43523427	1	43523427
S1_43523428	1	43523428
S1_43523452	1	43523452
S1_43523458	1	43523458
S1_43523497	1	43523497
S1_43523507	1	43523507
S1_43523516	1	43523516
S1_43523667	1	43523667
S1_43523702	1	43523702
S1_43523703	1	43523703
S1_43523707	1	43523707
S1_43523723	1	43523723
S1_43523765	1	43523765
S1_43523769	1	43523769
S1_43523771	1	43523771
S1_43712181	1	43712181
S1_43712211	1	43712211
S1_43712295	1	43712295
S1_43712313	1	43712313
S1_43712357	1	43712357
S1_43712378	1	43712378
S1_43712527	1	43712527
S1_43712625	1	43712625
S1_43760456	1	43760456
S1_43760555	1	43760555
S1_43760557	1	43760557
S1_43760572	1	43760572
S1_43775637	1	43775637
S1_43775646	1	43775646
S1_43775651	1	43775651
S1_43775667	1	43775667
S1_43775675	1	43775675
S1_43775694	1	43775694
S1_43775710	1	43775710
S1_43794109	1	43794109
S1_43794119	1	43794119
S1_43794123	1	43794123
S1_43794143	1	43794143
S1_43794151	1	43794151
S1_43794182	1	43794182
S1_43794199	1	43794199
S1_43794202	1	43794202
S1_43853751	1	43853751
S1_43853763	1	43853763
S1_43853799	1	43853799
S1_43853801	1	43853801
S1_43853808	1	43853808
S1_43853815	1	43853815
S1_43853817	1	43853817
S1_43853844	1	43853844
S1_43853852	1	43853852
S1_43944164	1	43944164
S1_43944170	1	43944170
S1_44250901	1	44250901
S1_44343676	1	44343676
S1_44343685	1	44343685
S1_44343704	1	44343704
S1_44343706	1	44343706
S1_44343726	1	44343726
S1_44343739	1	44343739
S1_44406083	1	44406083
S1_44406085	1	44406085
S1_44406088	1	44406088
S1_44406099	1	44406099
S1_44406103	1	44406103
S1_44406127	1	44406127
S1_44406153	1	44406153
S1_44406155	1	44406155
S1_44406157	1	44406157
S1_44406161	1	44406161
S1_44406189	1	44406189
S1_44506905	1	44506905
S1_44506910	1	44506910
S1_44506932	1	44506932
S1_44506960	1	44506960
S1_44506973	1	44506973
S1_44507352	1	44507352
S1_44507359	1	44507359
S1_44507388	1	44507388
S1_44507393	1	44507393
S1_44507406	1	44507406
S1_44507416	1	44507416
S1_44507424	1	44507424
S1_44507425	1	44507425
S1_44507432	1	44507432
S1_44507442	1	44507442
S1_44507443	1	44507443
S1_44507449	1	44507449
S1_44507454	1	44507454
S1_44519899	1	44519899
S1_44519902	1	44519902
S1_44519913	1	44519913
S1_44519917	1	44519917
S1_44519969	1	44519969
S1_44519972	1	44519972
S1_44519973	1	44519973
S1_44520382	1	44520382
S1_45008553	1	45008553
S1_45008656	1	45008656
S1_45008659	1	45008659
S1_45008663	1	45008663
S1_45008669	1	45008669
S1_45313445	1	45313445
S1_45783976	1	45783976
S1_45784196	1	45784196
S1_45784204	1	45784204
S1_45784209	1	45784209
S1_45784215	1	45784215
S1_45856566	1	45856566
S1_45856597	1	45856597
S1_45856601	1	45856601
S1_45856609	1	45856609
S1_45856748	1	45856748
S1_45856749	1	45856749
S1_45856815	1	45856815
S1_45917334	1	45917334
S1_45967449	1	45967449
S1_45967467	1	45967467
S1_45967475	1	45967475
S1_45967476	1	45967476
S1_45967497	1	45967497
S1_45967509	1	45967509
S1_45967536	1	45967536
S1_45967559	1	45967559
S1_45967568	1	45967568
S1_46400088	1	46400088
S1_46400110	1	46400110
S1_46400112	1	46400112
S1_46400115	1	46400115
S1_46400131	1	46400131
S1_46400134	1	46400134
S1_46400144	1	46400144
S1_46400160	1	46400160
S1_46400161	1	46400161
S1_46400177	1	46400177
S1_46400183	1	46400183
S1_46400191	1	46400191
S1_46400193	1	46400193
S1_46454723	1	46454723
S1_46454724	1	46454724
S1_46454781	1	46454781
S1_46454955	1	46454955
S1_46454960	1	46454960
S1_46454985	1	46454985
S1_46454994	1	46454994
S1_46742850	1	46742850
S1_46742852	1	46742852
S1_46754553	1	46754553
S1_46754590	1	46754590
S1_46754592	1	46754592
S1_46754598	1	46754598
S1_46754607	1	46754607
S1_46754624	1	46754624
S1_46754708	1	46754708
S1_47117097	1	47117097
S1_47117124	1	47117124
S1_47117130	1	47117130
S1_47117165	1	47117165
S1_47117184	1	47117184
S1_47129319	1	47129319
S1_47209037	1	47209037
S1_47209077	1	47209077
S1_47209081	1	47209081
S1_47209127	1	47209127
S1_47212301	1	47212301
S1_47212314	1	47212314
S1_47212315	1	47212315
S1_47212323	1	47212323
S1_47212329	1	47212329
S1_47212332	1	47212332
S1_47212348	1	47212348
S1_47212365	1	47212365
S1_47212381	1	47212381
S1_47216592	1	47216592
S1_47216602	1	47216602
S1_47216612	1	47216612
S1_47216624	1	47216624
S1_47216630	1	47216630
S1_47216632	1	47216632
S1_47216638	1	47216638
S1_47216645	1	47216645
S1_47216654	1	47216654
S1_47216662	1	47216662
S1_47216664	1	47216664
S1_47216666	1	47216666
S1_47216678	1	47216678
S1_47216679	1	47216679
S1_47216682	1	47216682
S1_47216687	1	47216687
S1_47216701	1	47216701
S1_47262386	1	47262386
S1_47262443	1	47262443
S1_47288183	1	47288183
S1_47288198	1	47288198
S1_47288217	1	47288217
S1_47371857	1	47371857
S1_47371910	1	47371910
S1_47371916	1	47371916
S1_47371947	1	47371947
S1_47371971	1	47371971
S1_47371987	1	47371987
S1_47371993	1	47371993
S1_47466769	1	47466769
S1_47466772	1	47466772
S1_47466803	1	47466803
S1_47466895	1	47466895
S1_47473274	1	47473274
S1_47630521	1	47630521
S1_47630559	1	47630559
S1_47630607	1	47630607
S1_47630791	1	47630791
S1_47630808	1	47630808
S1_47918058	1	47918058
S1_47918083	1	47918083
S1_47918087	1	47918087
S1_48194959	1	48194959
S1_48194971	1	48194971
S1_48248234	1	48248234
S1_48253581	1	48253581
S1_48253591	1	48253591
S1_48266833	1	48266833
S1_48266865	1	48266865
S1_48266871	1	48266871
S1_48266888	1	48266888
S1_48266905	1	48266905
S1_48266906	1	48266906
S1_48266923	1	48266923
S1_48375121	1	48375121
S1_48404811	1	48404811
S1_48404814	1	48404814
S1_48495227	1	48495227
S1_48495234	1	48495234
S1_48673236	1	48673236
S1_48673254	1	48673254
S1_48673306	1	48673306
S1_48673478	1	48673478
S1_48675551	1	48675551
S1_48713831	1	48713831
S1_49066425	1	49066425
S1_49066465	1	49066465
S1_49198245	1	49198245
S1_49198295	1	49198295
S1_49198498	1	49198498
S1_49198523	1	49198523
S1_49230861	1	49230861
S1_49230866	1	49230866
S1_49230873	1	49230873
S1_49230875	1	49230875
S1_49230895	1	49230895
S1_49230903	1	49230903
S1_49230933	1	49230933
S1_49230934	1	49230934
S1_49230935	1	49230935
S1_49230950	1	49230950
S1_49294161	1	49294161
S1_49311812	1	49311812
S1_49357043	1	49357043
S1_49357060	1	49357060
S1_49357090	1	49357090
S1_49357091	1	49357091
S1_49357099	1	49357099
S1_49357151	1	49357151
S1_49532946	1	49532946
S1_49563546	1	49563546
S1_49563550	1	49563550
S1_49563554	1	49563554
S1_49563564	1	49563564
S1_49563578	1	49563578
S1_49693059	1	49693059
S1_49693134	1	49693134
S1_49693141	1	49693141
S1_49693205	1	49693205
S1_49693217	1	49693217
S1_49712835	1	49712835
S1_49712846	1	49712846
S1_49712851	1	49712851
S1_49712937	1	49712937
S1_49713091	1	49713091
S1_49715501	1	49715501
S1_49717966	1	49717966
S1_49718007	1	49718007
S1_49718017	1	49718017
S1_50162344	1	50162344
S1_50162345	1	50162345
S1_50162354	1	50162354
S1_50162367	1	50162367
S1_50162374	1	50162374
S1_50162385	1	50162385
S1_50162411	1	50162411
S1_50162415	1	50162415
S1_50162430	1	50162430
S1_50162446	1	50162446
S1_50339425	1	50339425
S1_50339446	1	50339446
S1_50339468	1	50339468
S1_50339470	1	50339470
S1_50339510	1	50339510
S1_50339515	1	50339515
S1_50339519	1	50339519
S1_50356670	1	50356670
S1_50356700	1	50356700
S1_50356710	1	50356710
S1_50356729	1	50356729
S1_50356751	1	50356751
S1_50356966	1	50356966
S1_50512488	1	50512488
S1_50512506	1	50512506
S1_50512541	1	50512541
S1_50672567	1	50672567
S1_50672593	1	50672593
S1_50672595	1	50672595
S1_50971583	1	50971583
S1_50971607	1	50971607
S1_51021539	1	51021539
S1_51021543	1	51021543
S1_51021802	1	51021802
S1_51021814	1	51021814
S1_51021818	1	51021818
S1_51021836	1	51021836
S1_51022879	1	51022879
S1_51022895	1	51022895
S1_51022896	1	51022896
S1_51022910	1	51022910
S1_51022948	1	51022948
S1_51022962	1	51022962
S1_51022966	1	51022966
S1_51022971	1	51022971
S1_51094946	1	51094946
S1_51094957	1	51094957
S1_51094977	1	51094977
S1_51094985	1	51094985
S1_51094993	1	51094993
S1_51095003	1	51095003
S1_51095008	1	51095008
S1_51095028	1	51095028
S1_51095052	1	51095052
S1_51095060	1	51095060
S1_51114164	1	51114164
S1_51160622	1	51160622
S1_51160629	1	51160629
S1_51160635	1	51160635
S1_51160648	1	51160648
S1_51160651	1	51160651
S1_51160656	1	51160656
S1_51160699	1	51160699
S1_51160716	1	51160716
S1_51160736	1	51160736
S1_51264094	1	51264094
S1_51264113	1	51264113
S1_51264116	1	51264116
S1_51264128	1	51264128
S1_51264141	1	51264141
S1_51264167	1	51264167
S1_51264184	1	51264184
S1_51465961	1	51465961
S1_51465980	1	51465980
S1_51465983	1	51465983
S1_51466007	1	51466007
S1_51466034	1	51466034
S1_51466045	1	51466045
S1_51466222	1	51466222
S1_51632269	1	51632269
S1_51632327	1	51632327
S1_51632337	1	51632337
S1_51632461	1	51632461
S1_51632490	1	51632490
S1_51632720	1	51632720
S1_51641296	1	51641296
S1_51641324	1	51641324
S1_51641349	1	51641349
S1_51641350	1	51641350
S1_51775420	1	51775420
S1_51775426	1	51775426
S1_51775444	1	51775444
S1_51775450	1	51775450
S1_52348746	1	52348746
S1_52348771	1	52348771
S1_52348807	1	52348807
S1_52348814	1	52348814
S1_52348838	1	52348838
S1_52348841	1	52348841
S1_52356277	1	52356277
S1_52363925	1	52363925
S1_52514202	1	52514202
S1_52514211	1	52514211
S1_52514226	1	52514226
S1_52514240	1	52514240
S1_52514244	1	52514244
S1_52514253	1	52514253
S1_52514277	1	52514277
S1_52514290	1	52514290
S1_52514297	1	52514297
S1_52747511	1	52747511
S1_52747554	1	52747554
S1_52747558	1	52747558
S1_52945522	1	52945522
S1_52945533	1	52945533
S1_52945551	1	52945551
S1_52945571	1	52945571
S1_52945587	1	52945587
S1_52945588	1	52945588
S1_52945590	1	52945590
S1_52945597	1	52945597
S1_52945622	1	52945622
S1_53121681	1	53121681
S1_53121705	1	53121705
S1_53121718	1	53121718
S1_53121722	1	53121722
S1_53121732	1	53121732
S1_53121740	1	53121740
S1_53121745	1	53121745
S1_53121759	1	53121759
S1_53121761	1	53121761
S1_53121767	1	53121767
S1_53121776	1	53121776
S1_53121780	1	53121780
S1_53121793	1	53121793
S1_53121794	1	53121794
S1_53121796	1	53121796
S1_53260601	1	53260601
S1_53260628	1	53260628
S1_53260760	1	53260760
S1_53260768	1	53260768
S1_53260826	1	53260826
S1_53260847	1	53260847
S1_53293887	1	53293887
S1_53309001	1	53309001
S1_53309029	1	53309029
S1_53321753	1	53321753
S1_53847731	1	53847731
S1_53847732	1	53847732
S1_53847737	1	53847737
S1_53847750	1	53847750
S1_53847768	1	53847768
S1_53847787	1	53847787
S1_53847822	1	53847822
S1_53847823	1	53847823
S1_53998356	1	53998356
S1_53998389	1	53998389
S1_53998397	1	53998397
S1_54079665	1	54079665
S1_54079687	1	54079687
S1_54079690	1	54079690
S1_54079739	1	54079739
S1_54253993	1	54253993
S1_54254019	1	54254019
S1_54254050	1	54254050
S1_54254063	1	54254063
S1_54254068	1	54254068
S1_54254069	1	54254069
S1_54254072	1	54254072
S1_54303405	1	54303405
S1_54303414	1	54303414
S1_55258380	1	55258380
S1_55258385	1	55258385
S1_55483532	1	55483532
S1_55483536	1	55483536
S1_55483543	1	55483543
S1_55483556	1	55483556
S1_55483780	1	55483780
S1_55545953	1	55545953
S1_55546050	1	55546050
S1_55546076	1	55546076
S1_55546144	1	55546144
S1_55591774	1	55591774
S1_55591776	1	55591776
S1_55591811	1	55591811
S1_55591847	1	55591847
S1_55591861	1	55591861
S1_55591880	1	55591880
S1_55591896	1	55591896
S1_55629870	1	55629870
S1_55629896	1	55629896
S1_55629910	1	55629910
S1_55649753	1	55649753
S1_55649758	1	55649758
S1_55649771	1	55649771
S1_55649778	1	55649778
S1_55649779	1	55649779
S1_55649786	1	55649786
S1_55649789	1	55649789
S1_55649790	1	55649790
S1_55649806	1	55649806
S1_55649824	1	55649824
S1_55649827	1	55649827
S1_55649829	1	55649829
S1_55649831	1	55649831
S1_55787459	1	55787459
S1_55787464	1	55787464
S1_55795858	1	55795858
S1_55795862	1	55795862
S1_55795897	1	55795897
S1_55795902	1	55795902
S1_55795904	1	55795904
S1_55795923	1	55795923
S1_55795932	1	55795932
S1_55795943	1	55795943
S1_55795946	1	55795946
S1_55804547	1	55804547
S1_55845929	1	55845929
S1_55924693	1	55924693
S1_55924712	1	55924712
S1_55924733	1	55924733
S1_55924743	1	55924743
S1_55924773	1	55924773
S1_56004720	1	56004720
S1_56004766	1	56004766
S1_56314630	1	56314630
S1_56314962	1	56314962
S1_56618080	1	56618080
S1_56618536	1	56618536
S1_56680039	1	56680039
S1_56680040	1	56680040
S1_56680041	1	56680041
S1_56680062	1	56680062
S1_56680075	1	56680075
[truncated: 96,242 more rows]

## Sheet: Table S5
Table S5 Statistics of the number and ratio of the accessions of species, rock classes and geologically suitable area in three inferred populations.
infer population	numbers	species	numbers	ratio of species	rock classes	numbers	ratio of rock classes	geologically suitable area	number of geologically suitable area	ratio of geologically suitable area
GP01	67	Camellia tachangensis	12	0.18	CR	0	0	I	0	0
									0	0
						67	1	II	0	0
								Ⅳ	21	0.314
		Camellia gymnogyna	55	0.82	SR	67	1	III	46	0.686
								II	0	0
					SR	16	1	IV	21	0.314
								Ⅳ	16
GP02	45	Camellia tachangensis	45	1	CR	45	1	I	11	0.244
									34	0.756
						0	0	II	34	0.756
									0	0
		Camellia gymnogyna	0	0	SR	0	0	III	0	0
									0	0
						0	0	IV	0	0
									0	0
GP03	47	Camellia tachangensis	44	0.94	CR	47	1	I	37	0.787
									10	0.213
						0	0	II	10	0.213
									0	0
		Camellia gymnogyna	3	0.06	SR	0	0	III	0	0
									1	0.334
						0	0	IV	0	0
									0	0
Total	159	-	159	-	-	159	-	-	159	-

## Sheet: Table S6
Table S6 Statistics of the number and ratio of the accessions of altitude gradient in three inferred populations.
infer population	numbers	altitude gradient	number of altitude gradient	ratio of altitude gradient
GP01	67	H1	0	0
			50	0.747
			17	0.253
		H2	17	0.253
			0	0
			5	0.313
		H3	50	0.747
GP02	45	H1	39	0.866
			6	0.134
			0	0
		H2	6	0.134
			0	0
			0	0
		H3	0	0
			0	0
GP03	47	H1	0	0
			42	0.893
			0	0
		H2	42	0.893
			3	1
		H3	5	0.107
Total	159	-	159	-

## Sheet: Table S7
Table S7 The soil nutrient content and altitude factor of 159 wild tea accessions.
DNA ID	SOM	TN	AN	AK	TP	AP	pH	Exchangeable Al	Exchangeable Mg	Exchangeable Ca	MAT	MAR
	g/kg	g/kg	mg/kg	mg/kg	mg/kg	mg/kg		cmol/kg	mg/kg	mg/kg	℃	mm
100	47.12	2.13	88.06	52	3.79	4.92	4.85	7.32	0.77	1.31	17.4	1500.7
210	11.03	2.05	175	43.27	0.19	8.84	4.2	1.47	0.79	5.15	15.4	1502.8
211	25.14	1.26	78.76	41.62	0.21	8.75	4.3	1.45	0.82	5.13	15.9	1207.3
28	60.41	1.67	74.25	151	0.2	7.26	4.06	0.71	0.5	4.23	15	1038
287	11.03	2.05	175	51	3.2	5.1	5.64	0.25	2.72	5.34	15.4	1502.8
47	44.78	2.24	126.67	42.35	0.17	8.84	4.73	0.4	0.44	5.11	16.2	1207.3
67	12.14	2.12	176	53	4.03	5.4	5.64	0.23	2.69	5.36	15.4	1502.8
97	47.23	2.15	88.12	53	1.95	3.96	5.46	2.53	1.43	3.37	17.4	1500.7
46	25.14	1.26	78.76	41.36	0.19	8.62	4.6	0.6	0.45	5.13	16.2	1207.3
48	34.69	1.74	86.02	43.26	0.16	8.26	4.5	0.3	0.41	5.14	15.9	1101.8
91	13.11	2.14	172	30.5	3.4	5.8	5.64	0.31	2.78	10.46	15.4	1502.8
107	25.36	1.32	76.36	43.16	0.19	8.87	4.2	1.48	0.79	4.13	15.9	1207.3
108	34.69	1.74	86.02	42.36	0.21	8.75	4.3	1.49	0.74	4.16	15.9	1207.3
109	44.78	2.24	125.63	42.96	0.2	8.46	4.1	1.36	0.86	4.11	16.2	1207.3
110	25.32	1.25	78.76	43.26	0.18	8.51	4.4	1.38	0.68	4.12	15.9	1207.3
113	34.69	1.76	87.26	41.96	0.18	8.52	4.1	1.28	0.86	3.96	15.9	1207.3
114	44.78	2.31	126.67	43.85	0.23	8.62	4.3	1.36	0.78	3.98	15.9	1207.3
115	25.14	1.32	76.39	43.27	0.21	8.75	4.2	1.61	0.75	3.95	15.9	1207.3
116	34.69	1.72	86.02	41.69	0.17	8.69	4.1	1.52	0.78	3.96	15.9	1207.3
117	44.78	2.24	128.63	42.36	0.24	8.75	3.8	1.26	0.76	4.26	15.9	1207.3
118	25.65	1.26	78.76	42.56	0.25	7.96	4.2	1.39	0.82	4.16	15.9	1207.3
119	34.69	1.74	85.69	43.27	0.18	8.26	4.1	1.37	0.79	4.36	15.9	1207.3
120	44.78	2.24	126.51	45.92	0.16	8.67	4.74	1.68	0.31	4.15	15.9	1207.3
121	25.36	1.26	78.76	44.36	0.24	8.69	4.6	1.69	0.32	4.36	15.9	1207.3
122	34.69	1.74	86.02	45.69	0.23	7.95	4.74	1.22	0.32	4.12	15.9	1207.3
123	45.63	2.24	126.67	46.36	0.18	8.69	4.5	1.21	0.34	4.13	15.9	1207.3
124	44.78	2.36	127.26	46.12	0.16	8.75	4.74	1.38	0.31	4.12	15.9	1207.3
127	12.12	2.18	176	52	4.03	5.3	5.64	0.23	2.69	5.34	15.4	1502.8
190	66.7	0.92	53.31	84.04	2.5	8.69	5.02	0.15	2.38	8.82	16.6	1364.9
203	45.62	2.24	128.6	42.35	0.17	3.89	4.73	0.4	0.44	5.18	16.2	1207.3
207	46.75	2.41	124.65	45.23	0.21	8.76	4.6	1.62	0.33	4.13	15.9	1207.3
208	25.14	1.26	125.63	43.12	0.16	8.68	4.2	1.45	0.79	5.15	15.9	1207.3
209	34.69	1.74	86.02	43.27	0.18	8.79	4.3	1.36	0.75	5.48	15.9	1207.3
213	46.72	2.24	126.3	43.14	0.19	8.69	4.2	1.47	0.81	5.16	15.9	1207.3
214	45.63	2.31	126.67	58.97	0.23	8.64	4.74	1.42	0.79	5.15	15.9	1207.3
215	45.26	2.19	125.62	43.56	0.24	8.84	4.6	1.35	0.31	4.13	15.9	1207.3
241	65.23	0.92	53.31	83.54	2.5	8.25	5.02	0.15	0.14	0.79	16.6	1364.9
279	11.03	2.16	175	51	4.12	5.2	5.64	0.25	2.69	5.38	15.4	1502.8
365	46.35	2.26	127.62	45.92	0.21	7.86	4.74	1.29	0.34	4.16	15.9	1207.3
398	44.78	2.24	126.67	45.92	0.19	8.84	4.73	0.11	0.63	5.61	15.9	1207.3
404	44.78	2.24	126.67	45.92	0.19	10.51	4.5	1.47	0.31	4.13	15.9	1207.3
431	44.78	2.24	126.67	45.92	0.19	3.89	4.6	1.47	0.31	4.13	15.9	1207.3
432	34.69	1.74	86.02	81.24	0.48	13.52	4.8	0.11	0.63	5.61	15.9	1207.3
433	43.56	2.24	124.36	46.23	0.19	8.49	4.8	1.34	0.78	4.13	15.9	1207.3
459	33.23	2.2	127.22	86.36	0.3	10.51	4.06	0.72	0.4	4.26	15	1038
93	34.69	1.74	86.02	79.26	0.49	13.62	4.73	0.12	0.65	5.59	15.9	1101.8
406	25.14	1.26	78.76	73.24	0.39	2.61	5.97	0.39	0.53	5.57	16.2	1207.3
426	32.61	2.1	126.75	87.63	0.1	9.86	4.3	0.75	0.3	4.21	15	1038
112	45.26	2.31	125.61	58.97	0.18	3.95	5.12	0.16	0.74	5.15	15.9	1207.3
419	44.78	2.24	126.67	44.96	3.62	5.4	4.4	0.4	0.44	5.11	15.9	1207.3
484	44.78	2.24	126.67	89.62	0.2	10.51	4.06	0.71	0.5	4.23	15.9	1207.3
357	32.69	2.2	125.63	87.65	0.26	11.21	4.3	0.72	0.6	4.3	15	1038
460	60.41	1.67	74.25	89.63	0.19	9.69	4.5	0.69	0.7	4.1	15	1038
415	38.55	0.56	24.81	58.97	0.02	3.89	4.4	0.23	0.44	4.55	16.8	1113.5
466	33.23	2.3	127.56	86.75	0.21	10.62	4.06	0.71	0.5	4.26	15	1038
212	44.78	2.24	126.67	57.56	0.18	3.97	5.12	0.15	0.75	5.18	15.9	1207.3
401	25.14	1.26	78.76	58.97	0.24	3.84	4.74	0.13	0.83	5.21	15.9	1207.3
424	34.69	1.74	85.08	59.23	0.26	3.86	5.2	0.14	0.81	5.16	15.9	1207.4
111	44.78	2.31	126.67	57.36	0.21	3.97	5.12	0.12	0.84	5.17	15.9	1207.3
27	32.76	2.4	128.12	85.69	0.18	10.51	4.6	0.72	0.4	4.25	15	1038
24	33.67	2.1	126.96	87.36	0.22	10.35	4.06	0.67	0.6	4.32	15	1038
497	66.7	0.98	54.31	82.36	2.6	8.43	5.3	0.21	2.38	0.75	16.6	1364.9
26	33.25	2.5	127.85	89.62	0.19	10.62	4.2	0.68	0.6	4.54	15	1038
435	35.62	1.78	86.91	58.97	0.19	3.84	4.8	0.14	0.82	5.21	15.9	1207.4
329	11.03	2.13	175	51	4.03	5.2	5.64	0.26	2.65	5.32	15.4	1502.8
25	33.23	1.9	127.22	89.65	0.24	10.51	3.8	0.75	0.5	4.36	15	1038
23	60.41	1.67	74.25	87.25	0.23	10.48	4.06	0.71	0.6	4.23	15	1038
37	51.65	2.14	158	36.5	4.12	5.8	5.64	0.25	2.72	10.46	13	1502.8
94	46.85	2.18	87.16	51	1.98	7.58	5.3	2	1.45	3.41	17.4	1500.7
96	92.76	6.36	87.96	52	3.79	7.52	5.4	2.2	1.53	3.42	14	1500.7
98	91.86	2.13	88.06	54	3.62	7.49	5.3	2.1	1.43	3.51	14	1500.7
101	47.12	2.16	86.39	55	3.51	7.61	5.4	1.9	1.57	3.65	17.4	1500.7
144	58.88	2.04	115.48	61.68	0.65	4.45	4.9	0.08	1.36	4.9	15	1143.8
145	90.2	0.55	33.2	60.25	0.67	4.37	4.7	0.06	1.51	5.1	15	1143.8
147	93.35	2.68	124.55	61.23	0.72	4.39	4.6	0.09	1.34	4.8	15	1143.8
150	93.25	2.04	115.48	61.52	0.65	4.43	4.7	0.11	1.32	4.7	15	1143.8
152	90.2	0.55	33.2	61.34	0.66	4.45	4.8	0.07	1.42	5.3	15	1143.8
155	93.35	2.68	124.55	60.35	0.62	4.36	4.9	0.08	1.54	5.2	15	1143.8
219	92.52	2.11	87.68	57	1.95	7.46	4.85	1.3	1.43	3.74	14	1500.7
221	92.36	6.36	89.26	56	1.92	7.52	5.1	1.26	1.46	3.69	14	1500.7
224	92.76	2.15	88.06	52	1.86	7.48	5.3	1.3	1.43	3.68	14	1500.7
249	47.12	2.13	88.06	83.26	2.4	2.5	5.1	0.16	2.36	8.82	15.2	1229.2
274	51.36	2.16	163	80.33	3.24	5.2	5.21	0.2	0.89	4.62	13	1502.8
275	45.63	2.21	172	81.36	3.26	5.3	5.62	0.22	0.86	4.25	13	1502.8
288	43.69	2.36	203	38.6	4.03	5.8	5.8	0.26	2.72	10.46	13	1502.8
324	51.65	3.28	135	30.5	4.23	5.4	5.5	0.24	2.74	10.23	13	1502.8
335	47.12	2.13	86.96	51	1.87	7.53	4.85	1.2	1.6	3.85	14	1500.7
336	92.76	6.36	89.69	53	1.83	7.56	5.1	1.1	1.43	3.84	14	1500.7
337	47.12	2.18	87.68	52	1.89	7.25	5.6	1.2	1.47	3.86	14	1500.7
338	46.95	2.13	88.06	51	1.76	7.69	5.2	1.02	1.43	3.96	14	1500.7
339	91.36	6.36	87.67	53	1.65	7.58	5.4	1.15	1.56	3.86	14	1500.7
348	47.12	2.34	87.69	52	1.95	7.23	5.2	2	4.05	3.58	14	1500.7
349	47.12	2.13	88.06	53	1.86	7.86	5.5	2.06	3.85	9.72	14	1500.7
358	60.51	1.74	4.62	73.24	4.06	4.6	5.97	0.39	1.3	5.57	13.6	1038
363	33.9	2.83	299.6	73.26	0.31	3.07	4.8	0.35	1.4	5.59	13.6	1100.1
366	33.4	1.92	164.97	73.51	0.45	3.05	4.9	0.36	1.46	5.61	13.6	1100.1
368	34.1	0.9	196.47	72.06	0.39	3.12	4.8	0.35	1.4	5.54	13.6	1100.1
392	32.8	0.88	263.2	74.21	0.47	3.86	6.1	0.34	1.54	5.65	13.6	1100.1
421	32.9	0.9	196.47	73.89	0.48	3.42	5.7	0.39	1.4	5.54	13.6	1100.1
423	34.69	1.74	86.02	58.97	0.21	3.97	4.9	0.14	0.79	5.15	15.9	1207.4
486	60.48	2.2	127.22	97.21	4.05	4.7	5.64	0.25	2.72	10.37	13.6	1038
483	60.48	1.67	74.25	86.14	4.03	4.8	5.4	0.24	2.73	10.46	13.6	1038
369	33.5	0.9	196.47	72.63	0.55	3.07	4.8	0.35	1.46	5.62	13.6	1100.1
390	25.69	0.88	263.2	73.24	0.39	3.06	4.8	0.36	1.47	5.54	13.6	1100.1
341	34.51	1.73	85.64	73.24	0.56	6.87	5.2	0.39	0.56	5.57	15.8	1349.5
345	36.38	1.82	96.96	72.65	0.63	6.85	5.3	0.37	0.62	5.59	15.8	1349.5
347	33.68	2.95	159.2	73.68	0.67	6.58	4.8	0.41	0.53	5.26	15.8	1349.5
344	35.64	4.51	190.96	73.96	0.58	6.46	5.7	0.43	0.67	5.67	15.8	1349.5
342	36.38	2.95	156.41	72.58	0.68	6.58	5.4	0.38	0.68	5.49	15.8	1349.5
346	34.69	4.51	191.23	73.61	0.72	6.72	5.2	0.39	0.53	5.42	15.8	1349.5
38	12.36	2.05	175	56.2	3.2	5.3	5.64	0.25	2.65	10.32	15.4	1502.8
343	34.51	2.96	157.54	72.51	0.69	6.36	5.7	0.41	0.69	5.67	15.8	1349.5
68	44.99	2.36	206	50.2	3.1	5.2	5.7	0.26	2.67	10.16	15.4	1400.8
69	52.36	3.28	139	54.1	3.21	5.6	5.4	0.25	2.64	10.25	15.4	1400.8
89	47.12	2.13	88.06	82.64	0.52	14.73	4.7	0.14	0.62	5.54	17.4	1500.7
102	92.76	6.36	89.67	51	1.89	7.92	5.2	2.54	1.45	3.26	17.4	1400.8
103	92.67	2.52	86.13	52	1.98	7.86	4.85	2.53	1.43	3.37	17.4	1400.8
146	58.88	2.04	115.48	59.65	0.21	4.67	4.52	1.06	0.5	4.6	16.6	1143.8
148	90.2	0.55	33.2	58.96	0.26	4.62	4.3	1.08	0.62	4.5	16.6	1143.8
149	93.35	2.68	124.55	59.35	0.31	4.52	4.2	1.12	0.45	4.5	16.6	1143.8
151	58.88	2.04	115.48	59.68	0.21	4.51	5.8	1.1	0.56	4.7	16.6	1143.8
153	90.2	0.55	33.2	61.54	0.22	4.46	4.52	1.05	0.63	4.9	16.6	1143.8
154	93.35	2.68	124.55	60.31	0.26	4.51	4.4	1.02	0.47	4.6	16.6	1143.8
157	58.88	2.04	115.48	60.25	0.21	4.48	4.2	1.06	0.63	4.5	16.6	1143.8
161	90.2	0.55	33.2	59.86	0.19	4.49	4.6	1.07	0.52	4.4	16.6	1143.8
193	93.35	2.68	124.55	61.68	0.21	4.45	4.52	1.04	0.5	4.8	16.6	1143.8
227	10.64	2.39	169.45	83.61	2.3	2.4	5.02	0.12	2.34	0.76	16.6	1364.9
235	65.7	0.96	54.21	83.62	2.6	2.3	5.2	0.11	2.36	0.75	16.6	1364.9
237	11.12	2.39	168.46	83.64	2.4	2.5	5.1	0.12	2.37	0.81	16.6	1364.9
245	67.12	0.98	54.32	84.26	2.5	2.1	5.4	0.16	2.34	0.82	16.6	1364.9
251	11.12	2.39	168.41	84.28	2.7	2.6	5.2	0.12	2.39	0.75	16.6	1364.9
252	63.5	0.96	53.14	84.69	2.6	2.7	5.1	0.15	2.36	8.82	16.6	1364.9
272	12.31	2.05	175	46.3	3.21	5.8	5.1	0.27	2.68	10.39	15.4	1400.8
282	15.69	2.21	190	80.33	3.24	5.4	5.21	0.29	0.89	4.63	15.4	1400.8
283	44.99	2.36	204	52.3	3.4	5.8	5.2	0.25	2.72	10.46	15.4	1400.8
286	52.31	3.28	135	51	3.1	5.9	5.4	0.19	2.63	5.34	15.4	1400.8
289	12.01	2.05	175	52.6	3.2	5.8	5.1	0.34	2.68	10.52	15.4	1400.8
290	15.69	2.21	190	54.1	3.4	5.2	5.64	0.25	2.72	10.46	15.4	1400.8
291	44.99	2.36	201	80.33	3.24	5.3	5.21	1.1	0.89	4.26	15.4	1400.8
309	51.65	3.28	132	51.3	3.2	5.4	5.64	0.25	2.72	10.46	15.4	1400.8
316	11.03	2.05	174	48.62	3.3	5.8	5.3	0.36	2.72	10.54	15.4	1400.8
317	15.69	2.21	193	47.96	3.26	5.3	5.64	0.25	2.72	10.85	15.4	1400.8
328	45.12	2.36	203	81.23	3.24	5.4	5.21	1.4	0.89	4.21	15.4	1400.8
340	11.04	2.95	156.41	72.68	0.39	6.89	4.52	0.42	0.53	5.46	18.5	1349.5
356	16.62	2.36	125.53	52	1.98	4.81	5.46	0.08	1.26	6.62	14.2	1568.9
362	33.4	0.9	196.47	72.42	0.45	3.11	4.65	0.37	0.53	5.32	13.6	1100.1
367	25.69	0.88	263.2	73.82	0.39	3.02	5.1	0.39	0.53	5.68	13.6	1100.1
394	45.62	2.16	125.42	58.97	0.18	4.11	5.23	0.12	0.64	5.57	16.2	1207.3
396	43.69	2.25	126.36	57.68	0.16	4.12	5.1	0.14	0.69	5.62	16.2	1207.3
397	45.23	2.34	127.35	57.96	0.21	4.16	5.1	0.16	0.75	5.81	16.2	1207.3
409	16.36	2.38	126.36	73.24	0.39	4.89	5.4	0.12	1.34	6.58	14.2	1568.9
437	33.23	2.2	127.68	86.36	0.19	7.26	4.39	0.71	0.5	4.23	15	1038
444	44.78	2.24	126.67	42.35	0.17	4.9	4.73	0.23	0.44	4.55	16.2	1207.3
447	45.62	2.31	128.12	46.12	0.23	5.1	5.23	0.13	0.63	5.45	16.2	1207.3
462	44.99	2.36	203	80.33	3.24	5.3	5.21	1.2	0.89	4.36	15.4	1400.8
494	41.01	2.41	124.89	55	3.3	8.84	4.7	6.28	0.61	5.23	14.2	1568.9
495	10.64	2.45	168.46	82.63	2.7	2.6	4.8	0.16	2.19	0.89	16.6	1364.9
496	65.8	0.93	54.1	81.32	2.3	2.4	4.9	0.17	2.27	0.85	16.6	1364.9
498	66.7	0.92	53.31	84.04	2.5	2.5	4.6	0.15	2.38	0.75	16.6	1364.9
