# Supplementary material for: Population structure analysis to explore genetic diversity and geographical distribution characteristics of wild tea plant in Guizhou Plateau
Source: BMC Plant Biol. 2023 May 16;23:255. doi: 10.1186/s12870-023-04239-2 (PMC10186670; doi:10.1186/s12870-023-04239-2)
Supplement: Supplementary file 3 — Additional file 3: Table S1. Sampling localities of 159 wild tea accessions. [file 12870_2023_4239_MOESM3_ESM.xlsx]

## Sheet: Sheet1
Table S1. Sampling localities of 159 wild tea accessions
Code	Locality	Voucher specimens	Lat. (N)	Long. (E)
GZPA	Puan County.Guizhou Province	S-Z.NiuH244	25°26′	104°58′
GZWC	Wuchuan County.Guizhou Province	S-Z.Niu&Q-F.SongH470	28°32′	107°44′
GZWC	Wuchuan County.Guizhou Province	S-Z.Niu&Q-F.SongH471	28°33′	107°43′
GZJS	Jinsha County.Guizhou Province	S-Z.NiuH44	27°38′	105°53′
GZXY	Xingyi City.Guizhou Province	S-Z.Niu&J.YinH565	24°59′	104°50′
GZZA	zheng'an County.Guizhou Province	S-Z.Niu&Q-F.SongH73	28°26′	107°19′
GZXY	Xingyi City.Guizhou Province	S-Z.Niu&J.YinH127	24°59′	104°50′
GZPA	Puan County.Guizhou Province	S-Z.NiuH203	25°26′	104°58′
GZZA	zheng'an County.Guizhou Province	S-Z.Niu&Q-F.SongH72	28°26′	107°19′
GZZA	zheng'an County.Guizhou Province	S-Z.Niu&Q-F.SongH74	28°26′	107°19′
GZXY	Xingyi City.Guizhou Province	S-Z.Niu&J.YinH165	24°59′	104°50′
GZWC	Wuchuan County.Guizhou Province	S-Z.Niu&Q-F.SongH271-1	28°33′	107°43′
GZWC	Wuchuan County.Guizhou Province	S-Z.Niu&Q-F.SongH269	28°33′	107°43′
GZWC	Wuchuan County.Guizhou Province	S-Z.Niu&Q-F.SongH272	28°33′	107°43′
GZWC	Wuchuan County.Guizhou Province	S-Z.Niu&Q-F.SongH274-1	28°33′	107°43′
GZWC	Wuchuan County.Guizhou Province	S-Z.Niu&Q-F.SongH280	28°33′	107°43′
GZWC	Wuchuan County.Guizhou Province	S-Z.Niu&Q-F.SongH282	28°33′	107°43′
GZWC	Wuchuan County.Guizhou Province	S-Z.Niu&Q-F.SongH285	28°33′	107°43′
GZWC	Wuchuan County.Guizhou Province	S-Z.Niu&Q-F.SongH291	28°33′	107°43′
GZWC	Wuchuan County.Guizhou Province	S-Z.Niu&Q-F.SongH293	28°33′	107°43′
GZWC	Wuchuan County.Guizhou Province	S-Z.Niu&Q-F.SongH294	28°33′	107°43′
GZWC	Wuchuan County.Guizhou Province	S-Z.Niu&Q-F.SongH297	28°24′	107°41′
GZWC	Wuchuan County.Guizhou Province	S-Z.Niu&Q-F.SongH298	28°24′	107°41′
GZWC	Wuchuan County.Guizhou Province	S-Z.Niu&Q-F.SongH300	28°24′	107°41′
GZWC	Wuchuan County.Guizhou Province	S-Z.Niu&Q-F.SongH302	28°24′	107°42′
GZWC	Wuchuan County.Guizhou Province	S-Z.Niu&Q-F.SongH304	28°24′	107°41′
GZWC	Wuchuan County.Guizhou Province	S-Z.Niu&Q-F.SongH307	28°24′	107°41′
GZXY	Xingyi City.Guizhou Province	S-Z.Niu&J.YinH311	24°59′	104°50′
GZZF	Zhenfeng County.Guizhou Province	S-Z.NiuH401	25°25′	105°29′
GZZA	zheng'an County.Guizhou Province	S-Z.NiuH464	28°26′	107°19′
GZWC	Wuchuan County.Guizhou Province	S-Z.Niu&Q-F.SongH468	28°33′	107°43′
GZWC	Wuchuan County.Guizhou Province	S-Z.Niu&Q-F.SongH469	28°33′	107°43′
GZWC	Wuchuan County.Guizhou Province	S-Z.Niu&Q-F.SongH469-1	28°33′	107°43′
GZWC	Wuchuan County.Guizhou Province	S-Z.Niu&Q-F.SongH473	28°33′	107°43′
GZWC	Wuchuan County.Guizhou Province	S-Z.Niu&Q-F.SongH474	28°33′	107°43′
GZWC	Wuchuan County.Guizhou Province	S-Z.Niu&Q-F.SongH475	28°33′	107°43′
GZZF	Zhenfeng County.Guizhou Province	S-Z.NiuH509	25°25′	105°29′
GZXY	Xingyi City.Guizhou Province	S-Z.Niu&J.YinH557	24°59′	104°50′
GZWC	Wuchuan County.Guizhou Province	S-Z.Niu&Q-F.SongH15	28°33′	107°43′
GZTZ	Tongzi County.Guizhou Province	S-Z.Niu&Z-W.ChenH51	28°16′	107°19′
GZCS	ChishuiCounty.Guizhou Province	S-Z.Niu&Z-W.ChenH58	28°16′	107°19′
GZRH	Wuchuan County.Guizhou Province	S-Z.Niu&Q-F.SongH89	28°16′	107°19′
GZDZ	Daozhen County.Guizhou Province	S-Z.Niu&Z-W.ChenH90	28°16′	107°19′
GZWC	Wuchuan County.Guizhou Province	S-Z.Niu&Q-F.SongH91	28°33′	107°43′
GZJS	Jinsha County.Guizhou Province	S-Z.NiuH118	27°38′	105°53′
GZDZ	Daozhen County.Guizhou Province	S-Z.Niu&Z-W.ChenH168	29°07′	107°40′
GZHS	Huishui County.Guizhou Province	S-Z.NiuH59	26°7′	106°54′
GZJS	Jinsha County.Guizhou Province	S-Z.NiuH83	27°38′	105°53′
GZWC	Wuchuan County.Guizhou Province	S-Z.Niu&Q-F.SongH279	28°33′	107°43′
GZXS	Xishui County.Guizhou Province	S-Z.Niu&Z-W.ChenH75	27°38′	105°53′
GZQXG	Qixingguan District.Guizhou Province	S-Z.NiuH134	27°19′	105°35′
GZJS	Jinsha County.Guizhou Province	S-Z.NiuH7	27°38′	105°53′
GZJS	Jinsha County.Guizhou Province	S-Z.NiuH119	27°38′	105°53′
GZYH	Yanhe County.Guizhou Province	S-Z.NiuH71	28°24′	108°03′
GZJS	Jinsha County.Guizhou Province	S-Z.NiuH125	27°38′	105°53′
GZWC	Wuchuan County.Guizhou Province	S-Z.Niu&Q-F.SongH472	28°33′	107°43′
GZWC	Wuchuan County.Guizhou Province	S-Z.Niu&Q-F.SongH55	28°33′	107°43′
GZWC	Wuchuan County.Guizhou Province	S-Z.Niu&Q-F.SongH81	28°33′	107°43′
GZWC	Wuchuan County.Guizhou Province	S-Z.Niu&Q-F.SongH277	28°33′	107°43′
GZJS	Jinsha County.Guizhou Province	S-Z.NiuH43	27°38′	105°53′
GZJS	Jinsha County.Guizhou Province	S-Z.NiuH38	27°38′	105°53′
GZZF	Zhenfeng County.Guizhou Province	S-Z.NiuH35	25°25′	105°29′
GZJS	Jinsha County.Guizhou Province	S-Z.NiuH41	27°38′	105°53′
GZWC	Wuchuan County.Guizhou Province	S-Z.Niu&Q-F.SongH93	28°33′	107°43′
GZXY	Xingyi City.Guizhou Province	S-Z.Niu&J.YinH627	24°56′	104°44′
GZJS	Jinsha County.Guizhou Province	S-Z.NiuH39	27°38′	105°53′
GZJS	Jinsha County.Guizhou Province	S-Z.NiuH33-1	27°38′	105°53′
GZXY	Xingyi City.Guizhou Province	S-Z.Niu&J.YinH60	24°58′	104°50′
GZPA	Puan County.Guizhou Province	S-Z.NiuH177	25°26′	104°58′
GZPA	Puan County.Guizhou Province	S-Z.NiuH201	25°26′	104°58′
GZPA	Puan County.Guizhou Province	S-Z.NiuH214	25°26′	104°58′
GZPA	Puan County.Guizhou Province	S-Z.NiuH247	25°26′	104°58′
GZGD	Guiding County.Guizhou Province	S-Z.NiuH334-339	26°21′	107°19′
GZGD	Guiding County.Guizhou Province	S-Z.NiuH342	26°21′	107°19′
GZGD	Guiding County.Guizhou Province	S-Z.NiuH343	26°15′	107°04′
GZGD	Guiding County.Guizhou Province	S-Z.NiuH352	26°21′	107°19′
GZGD	Guiding County.Guizhou Province	S-Z.NiuH356	26°21′	107°19′
GZGD	Guiding County.Guizhou Province	S-Z.NiuH360	26°15′	107°04′
GZPA	Puan County.Guizhou Province	S-Z.NiuH480	25°26′	104°58′
GZPA	Puan County.Guizhou Province	S-Z.NiuH485	25°26′	104°58′
GZPA	Puan County.Guizhou Province	S-Z.NiuH491	25°26′	104°58′
GZZF	Zhenfeng County.Guizhou Province	S-Z.NiuH516	25°25′	105°29′
GZXY	Xingyi City.Guizhou Province	S-Z.Niu&J.YinH551	24°56′	104°43′
GZXY	Xingyi City.Guizhou Province	S-Z.Niu&J.YinH552	24°56′	104°43′
GZXY	Xingyi City.Guizhou Province	S-Z.Niu&J.YinH566	24°56′	104°43′
GZXY	Xingyi City.Guizhou Province	S-Z.Niu&J.YinH620	24°56′	104°43′
GZPA	Puan County.Guizhou Province	S-Z.NiuH1	25°26′	104°58′
GZPA	Puan County.Guizhou Province	S-Z.NiuH2	25°26′	104°58′
GZPA	Puan County.Guizhou Province	S-Z.NiuH3	25°26′	104°58′
GZPA	Puan County.Guizhou Province	S-Z.NiuH4	25°26′	104°58′
GZPA	Puan County.Guizhou Province	S-Z.NiuH5	25°26′	104°58′
GZPA	Puan County.Guizhou Province	S-Z.NiuH29	25°26′	104°58′
GZPA	Puan County.Guizhou Province	S-Z.NiuH30	25°26′	104°58′
GZNY	Nayong County.Guizhou Province	S-Z.NiuH8	26°42′	105°54′
GZHS	Huishui County.Guizhou Province	S-Z.NiuH13	26°7′	106°54′
GZHS	Huishui County.Guizhou Province	S-Z.NiuH16	26°7′	106°54′
GZHS	Huishui County.Guizhou Province	S-Z.NiuH18	26°7′	106°54′
GZHS	Huishui County.Guizhou Province	S-Z.NiuH43	26°7′	106°54′
GZHS	Huishui County.Guizhou Province	S-Z.NiuH77	26°7′	106°54′
GZWC	Wuchuan County.Guizhou Province	S-Z.Niu&Q-F.SongH80	28°33′	107°43′
GZNY	Nayong County.Guizhou Province	S-Z.NiuH136	26°42′	105°54′
GZNY	Nayong County.Guizhou Province	S-Z.NiuH133	26°42′	105°54′
GZHS	Huishui County.Guizhou Province	S-Z.NiuH19	26°7′	106°54′
GZHS	Huishui County.Guizhou Province	S-Z.NiuH41	26°7′	106°54′
GZSD	Sandu County.Guizhou Province	S-Z.NiuH7	25°52′	107°54′
GZSD	Sandu County.Guizhou Province	S-Z.NiuH21	25°52′	107°54′
GZSD	Sandu County.Guizhou Province	S-Z.NiuH26	25°52′	107°54′
GZSD	Sandu County.Guizhou Province	S-Z.NiuH19	25°52′	107°54′
GZSD	Sandu County.Guizhou Province	S-Z.NiuH8	25°52′	107°54′
GZSD	Sandu County.Guizhou Province	S-Z.NiuH25	25°52′	107°54′
GZXY	Xingyi City.Guizhou Province	S-Z.Niu&J.YinH61	24°56′	104°43′
GZSD	Sandu County.Guizhou Province	S-Z.NiuH13	25°52′	107°54′
GZXY	Xingyi City.Guizhou Province	S-Z.Niu&J.YinH128	24°56′	104°43′
GZXY	Xingyi City.Guizhou Province	S-Z.Niu&J.YinH129	24°56′	104°43′
GZDZ	Daozhen County.Guizhou Province	S-Z.Niu&Z-W.ChenH162	29°07′	107°40′
GZPA	Puan County.Guizhou Province	S-Z.NiuH252	25°26′	104°58′
GZPA	Puan County.Guizhou Province	S-Z.NiuH258	25°26′	104°58′
GZGD	Guiding County.Guizhou Province	S-Z.NiuH346	26°21′	107°19′
GZGD	Guiding County.Guizhou Province	S-Z.NiuH347	26°21′	107°19′
GZGD	Guiding County.Guizhou Province	S-Z.NiuH349	26°15′	107°04′
GZGD	Guiding County.Guizhou Province	S-Z.NiuH354	26°21′	107°19′
GZGD	Guiding County.Guizhou Province	S-Z.NiuH358	26°21′	107°19′
GZGD	Guiding County.Guizhou Province	S-Z.NiuH359	26°15′	107°04′
GZGD	Guiding County.Guizhou Province	S-Z.NiuH370	26°21′	107°19′
GZGD	Guiding County.Guizhou Province	S-Z.NiuH391	26°21′	107°19′
GZGD	Guiding County.Guizhou Province	S-Z.NiuH452-454	26°15′	107°04′
GZZF	Zhenfeng County.Guizhou Province	S-Z.NiuH494	25°25′	105°29′
GZZF	Zhenfeng County.Guizhou Province	S-Z.NiuH503	25°25′	105°29′
GZZF	Zhenfeng County.Guizhou Province	S-Z.NiuH505	25°25′	105°29′
GZZF	Zhenfeng County.Guizhou Province	S-Z.NiuH511	25°25′	105°29′
GZZF	Zhenfeng County.Guizhou Province	S-Z.NiuH518	25°25′	105°29′
GZZF	Zhenfeng County.Guizhou Province	S-Z.NiuH521	25°25′	105°29′
GZXY	Xingyi City.Guizhou Province	S-Z.Niu&J.YinH549	24°56′	104°43′
GZXY	Xingyi City.Guizhou Province	S-Z.Niu&J.YinH560	24°56′	104°43′
GZXY	Xingyi City.Guizhou Province	S-Z.Niu&J.YinH561	24°56′	104°43′
GZXY	Xingyi City.Guizhou Province	S-Z.Niu&J.YinH564	24°56′	104°43′
GZXY	Xingyi City.Guizhou Province	S-Z.Niu&J.YinH567	24°56′	104°43′
GZXY	Xingyi City.Guizhou Province	S-Z.Niu&J.YinH568	24°56′	104°43′
GZXY	Xingyi City.Guizhou Province	S-Z.Niu&J.YinH570	24°56′	104°43′
GZXY	Xingyi City.Guizhou Province	S-Z.Niu&J.YinH591	24°56′	104°43′
GZXY	Xingyi City.Guizhou Province	S-Z.Niu&J.YinH611	24°56′	104°43′
GZXY	Xingyi City.Guizhou Province	S-Z.Niu&J.YinH613	24°56′	104°43′
GZXY	Xingyi City.Guizhou Province	S-Z.Niu&J.YinH626	24°56′	104°43′
GZSD	Sandu County.Guizhou Province	S-Z.NiuH6	25°52′	107°54′
GZQL	Qinglong County.Guizhou Province	S-Z.Niu&J.YinH6	26°03′	105°07′
GZHS	Huishui County.Guizhou Province	S-Z.NiuH12	26°7′	106°54′
GZHS	Huishui County.Guizhou Province	S-Z.NiuH17	26°7′	106°54′
GZTZ	Tongzi County.Guizhou Province	S-Z.Niu&Z-W.ChenH47	28°16′	107°19′
GZTZ	Tongzi County.Guizhou Province	S-Z.Niu&Z-W.ChenH49	28°16′	107°19′
GZTZ	Tongzi County.Guizhou Province	S-Z.Niu&Z-W.ChenH50	28°16′	107°19′
GZQL	Qinglong County.Guizhou Province	S-Z.Niu&J.YinH65	28°16′	107°19′
GZJS	Jinsha County.Guizhou Province	S-Z.NiuH95	27°38′	105°53′
GZXS	Xishui County.Guizhou Province	S-Z.Niu&Z-W.ChenH102	27°38′	105°53′
GZTZ	Tongzi County.Guizhou Province	S-Z.Niu&Z-W.ChenH105	28°16′	107°19′
GZXY	Xingyi City.Guizhou Province	S-Z.Niu&J.YinH121	24°56′	104°43′
GZQL	Qinglong County.Guizhou Province	S-Z.Niu&J.YinH31	28°16′	107°19′
GZZF	Zhenfeng County.Guizhou Province	S-Z.NiuH32	25°25′	105°29′
GZZF	Zhenfeng County.Guizhou Province	S-Z.NiuH34	25°25′	105°29′
GZZF	Zhenfeng County.Guizhou Province	S-Z.NiuH36	25°25′	105°29′
