# Supplementary material for: Population structure analysis to explore genetic diversity and geographical distribution characteristics of wild tea plant in Guizhou Plateau
Source: BMC Plant Biol. 2023 May 16;23:255. doi: 10.1186/s12870-023-04239-2 (PMC10186670; doi:10.1186/s12870-023-04239-2)
Supplement: Supplementary file 4 — Additional file 4: Table S1. Genotyping of 98,241 SNPs based on GBS in 159 wild tea accessions. [file 12870_2023_4239_MOESM4_ESM.zip]

Archive with 1 entries (1 files):
- Additional file 4.xlsx
