# Supplementary material for: Population structure analysis to explore genetic diversity and geographical distribution characteristics of wild tea plant in Guizhou Plateau
Source: BMC Plant Biol. 2023 May 16;23:255. doi: 10.1186/s12870-023-04239-2 (PMC10186670; doi:10.1186/s12870-023-04239-2)
Supplement: Supplementary file 4 — Additional file 4: Table S1. Genotyping of 98,241 SNPs based on GBS in 159 wild tea accessions. [file 12870_2023_4239_MOESM4_ESM.zip › Additional file 4.xlsx]

## Sheet: Additional file 3 159
Table S1. Genotyping of 98,241 SNPs based on GBS in 159 wild tea accessions.
159	98241
>s100 | population:Pop_1 | locus:S1_161582, S1_219995, S1_384904, S1_384907, S1_884031, S1_884057, S1_1101895, S1_1101950, S1_1101954, S1_1101965, S1_1101969, S1_1101981, S1_1147477, S1_1147489, S1_1147572, S1_1147574, S1_1167994, S1_1168029, S1_1168043, S1_1204384, S1_1204432, S1_1204452, S1_1461334, S1_1461400, S1_1461406, S1_1461411, S1_1602673, S1_1602675, S1_1669487, S1_1669497, S1_1669560, …
3285, S1_68519790, S1_68519791, S1_68519818, S1_68519824, S1_68519829, S1_68519898, S1_68519903, S1_68520037, S1_68520081, S1_68520112, S1_68521206, S1_68521217, S1_68521223, S1_68521239, S1_68521241, S1_68521242, S1_68521245, S1_68521246, S1_68521252, S1_68521260, S1_68521287, S1_68521316, S1_68521326, S1_68534508, S1_68534511, S1_68551826, S1_68551870, S1_68616990, S1_68617019, S1_68617028, S1_…
631075, S1_116631164, S1_116631276, S1_116631318, S1_116631319, S1_116631333, S1_116631356, S1_116631382, S1_116727551, S1_116727719, S1_116727743, S1_116996152, S1_117054279, S1_117054326, S1_117054355, S1_117283271, S1_117283281, S1_117283333, S1_117283548, S1_117290383, S1_117290385, S1_117290406, S1_117290407, S1_117290421, S1_117290426, S1_117290432, S1_117290468, S1_117319551, S1_117319574,…
S1_182508409, S1_182508431, S1_182508438, S1_182637734, S1_182637749, S1_182637774, S1_182637931, S1_182637940, S1_182637947, S1_182637954, S1_182637956, S1_182698683, S1_182747799, S1_182871511, S1_182871518, S1_182871525, S1_182871529, S1_182871530, S1_182871545, S1_182871593, S1_182871598, S1_182871599, S1_182871679, S1_182871701, S1_182887789, S1_182888018, S1_182957632, S1_182957651, S1_1829…
69686, S2_43169713, S2_43593594, S2_43593605, S2_43593612, S2_43593620, S2_43593657, S2_43593666, S2_43593669, S2_43593678, S2_43630408, S2_43658073, S2_43658102, S2_43658151, S2_43658200, S2_43892613, S2_43892746, S2_44286763, S2_44286768, S2_44286789, S2_44414552, S2_44414553, S2_44414574, S2_44414581, S2_44414590, S2_44414630, S2_44414635, S2_44414636, S2_44426471, S2_44539893, S2_44539894, S2…
21335238, S2_121335271, S2_121335492, S2_121335518, S2_121475114, S2_121475146, S2_121475148, S2_121475348, S2_121535338, S2_121896268, S2_121896291, S2_121896292, S2_121896299, S2_121896307, S2_122041349, S2_122041350, S2_122041362, S2_122041415, S2_122041421, S2_122041428, S2_122059174, S2_122059194, S2_122059210, S2_122059222, S2_122059225, S2_122083127, S2_122083141, S2_122083172, S2_12223456…
5, S2_187917542, S2_187917596, S2_187917817, S2_187918996, S2_187919012, S2_187919045, S2_187919081, S2_187920572, S2_187922037, S2_188471324, S2_188471340, S2_188471348, S2_188471356, S2_188471371, S2_188471390, S2_188532014, S2_188532033, S2_188532037, S2_188532067, S2_188532070, S2_188532081, S2_188532097, S2_188532099, S2_188760235, S2_188760326, S2_188760332, S2_188789346, S2_188789349, S2_1…
_54121235, S3_54121246, S3_54121261, S3_54121269, S3_54121271, S3_54121300, S3_54122036, S3_54122052, S3_54122064, S3_54122126, S3_54122148, S3_54122251, S3_54122257, S3_54122280, S3_54122346, S3_54122367, S3_54134818, S3_54135105, S3_54193489, S3_54193531, S3_54193556, S3_54193742, S3_54194337, S3_54194358, S3_54228262, S3_54228266, S3_54228270, S3_54228272, S3_54228275, S3_54228316, S3_54228329…
S3_120894578, S3_120894622, S3_120894641, S3_120918919, S3_120918986, S3_121153785, S3_121217531, S3_121217534, S3_121257248, S3_121257470, S3_121257477, S3_121257482, S3_121257486, S3_121257504, S3_121257517, S3_121257542, S3_121270189, S3_121270195, S3_121270218, S3_121270245, S3_121270275, S3_121295080, S3_121295120, S3_121352038, S3_121359926, S3_121359943, S3_121359947, S3_121359957, S3_1213…
955, S4_433979, S4_434000, S4_434017, S4_434025, S4_434029, S4_555073, S4_555082, S4_555114, S4_555125, S4_555133, S4_555145, S4_555175, S4_579293, S4_579294, S4_895487, S4_895500, S4_903959, S4_948427, S4_948482, S4_1025873, S4_1077472, S4_1077567, S4_1077570, S4_1077586, S4_1077587, S4_1077611, S4_1077627, S4_1255206, S4_1255215, S4_1255249, S4_1257587, S4_1257645, S4_1257658, S4_1257676, S4_12…
969352, S4_71971048, S4_71971071, S4_71971098, S4_71971270, S4_71971282, S4_71971306, S4_71971327, S4_71971329, S4_72053951, S4_72053974, S4_72053978, S4_72053988, S4_72054005, S4_72054011, S4_72054024, S4_72054027, S4_72054028, S4_72054029, S4_72054045, S4_72054056, S4_72054068, S4_72079275, S4_72088220, S4_72124221, S4_72124290, S4_72290164, S4_72290165, S4_72290182, S4_72293041, S4_72293120, S…
S4_132146465, S4_132146466, S4_132146609, S4_132146649, S4_132146658, S4_132146672, S4_132146674, S4_132146675, S4_132146677, S4_132146686, S4_132146687, S4_132146688, S4_132152102, S4_132152131, S4_132152283, S4_132152288, S4_132152292, S4_132152335, S4_132152372, S4_132152393, S4_132152504, S4_132152505, S4_132152509, S4_132152511, S4_132152517, S4_132152519, S4_132152523, S4_132152529, S4_1321…
S5_15122460, S5_15122518, S5_15122539, S5_15128453, S5_15128455, S5_15128457, S5_15128458, S5_15128509, S5_15131121, S5_15131160, S5_15131380, S5_15284491, S5_15419513, S5_15419530, S5_15419534, S5_15419535, S5_15419538, S5_15419573, S5_15419590, S5_15419599, S5_16088980, S5_16088981, S5_16088982, S5_16088998, S5_16089010, S5_16089017, S5_16089020, S5_16089030, S5_16089031, S5_16089035, S5_160890…
7498, S5_95797502, S5_95797518, S5_95797592, S5_96059001, S5_96059017, S5_96059018, S5_96059019, S5_96059021, S5_96059030, S5_96059121, S5_96059125, S5_96059157, S5_96059158, S5_96059160, S5_96059165, S5_96059178, S5_96070097, S5_96070135, S5_96070163, S5_96070294, S5_96070334, S5_96087804, S5_96087835, S5_96087853, S5_96087882, S5_96087884, S5_96382961, S5_96383002, S5_96972479, S5_96972511, S5_…
2368627, S5_162368658, S5_162368674, S5_162368859, S5_162368913, S5_162368915, S5_162371912, S5_162371913, S5_162371914, S5_162371927, S5_162371928, S5_162371929, S5_162371957, S5_162371964, S5_162371978, S5_162371981, S5_162372003, S5_162372018, S5_162402546, S5_162402757, S5_162402776, S5_162402813, S5_162402857, S5_162667268, S5_162667282, S5_162667294, S5_162667295, S5_162667296, S5_162667302…
2645527, S6_52645531, S6_52645533, S6_52645600, S6_52645628, S6_52756686, S6_52756868, S6_52757003, S6_52982968, S6_52982997, S6_53040547, S6_53144896, S6_53144929, S6_53323103, S6_53323130, S6_53323133, S6_53558836, S6_53558887, S6_53558937, S6_53770485, S6_53770509, S6_53770518, S6_53770527, S6_53770552, S6_53770558, S6_53770559, S6_53770576, S6_53770577, S6_53770602, S6_53770612, S6_53778651, …
115977055, S6_115977060, S6_115977066, S6_115989459, S6_115989477, S6_115989484, S6_115989496, S6_115989497, S6_115989502, S6_115989503, S6_115989531, S6_115989536, S6_115989555, S6_115989565, S6_116046944, S6_116046951, S6_116046954, S6_116046960, S6_116046990, S6_116047003, S6_116047005, S6_116166349, S6_116166449, S6_116166493, S6_116167304, S6_116167307, S6_116167336, S6_116167555, S6_1161675…
03, S6_177927005, S6_177927671, S6_177927692, S6_177927839, S6_177927840, S6_177927855, S6_177952646, S6_177952647, S6_177952649, S6_177952663, S6_177952749, S6_177952752, S6_177974481, S6_178622646, S6_178622848, S6_179166131, S6_179166144, S6_179166153, S6_179166161, S6_179166165, S6_179522003, S6_179522115, S6_179522125, S6_179522130, S6_179522159, S6_179522195, S6_179749869, S6_179749875, S6_…
423988, S7_82460977, S7_82460985, S7_82461017, S7_82461021, S7_82535637, S7_82535649, S7_82535650, S7_82535659, S7_82535663, S7_82535683, S7_82535695, S7_82535718, S7_82557088, S7_82557109, S7_82582595, S7_82582596, S7_82582609, S7_82582620, S7_82582627, S7_82582636, S7_82582700, S7_82582702, S7_82614268, S7_83412078, S7_83412102, S7_83412170, S7_83412175, S7_83690771, S7_83690875, S7_83740922, S…
, S7_139981985, S7_139982026, S7_140205446, S7_140208812, S7_140208836, S7_140257518, S7_140383001, S7_140400372, S7_140400389, S7_140400394, S7_140400422, S7_140400431, S7_140995902, S7_140995910, S7_140995924, S7_140995956, S7_140995957, S7_140995964, S7_140995978, S7_141393587, S7_141393775, S7_141414854, S7_141414856, S7_141414857, S7_141414881, S7_141414911, S7_141414915, S7_141636145, S7_14…
8_34575855, S8_34575856, S8_34575866, S8_34575881, S8_34575897, S8_34575904, S8_34575917, S8_34575925, S8_34575930, S8_34576558, S8_34576586, S8_34576611, S8_34576617, S8_34576619, S8_34576623, S8_34576625, S8_34608342, S8_34677432, S8_34677456, S8_34748070, S8_34748310, S8_34748312, S8_34748327, S8_34834373, S8_34834430, S8_34834573, S8_34834622, S8_34862517, S8_34862531, S8_34894553, S8_3489455…
358, S8_91155137, S8_91155141, S8_91196459, S8_91196470, S8_91196498, S8_91196507, S8_91196509, S8_91196513, S8_91240090, S8_91240099, S8_91240110, S8_91240123, S8_91240140, S8_91240149, S8_91348694, S8_91348715, S8_91348733, S8_91348745, S8_91348770, S8_91489334, S8_91489338, S8_91489346, S8_91489500, S8_91512251, S8_91512264, S8_91512275, S8_91512295, S8_91512308, S8_91512313, S8_91531510, S8_9…
1, S8_143702771, S8_143765007, S8_143765008, S8_144377567, S8_144377675, S8_144377866, S8_144377905, S8_144579545, S8_144630970, S8_144630980, S8_144630986, S8_144630987, S8_144631006, S8_144734866, S8_144734888, S8_144779756, S8_144779779, S8_144779837, S8_144779947, S8_144779949, S8_144779966, S8_144779968, S8_144779989, S8_144779995, S8_144779996, S8_144779997, S8_144780000, S8_144780013, S8_1…
64, S9_59793269, S9_59793271, S9_59793292, S9_59793301, S9_59797071, S9_59797074, S9_59797089, S9_59797114, S9_59797137, S9_59797140, S9_59797156, S9_59879855, S9_59879860, S9_59879894, S9_59883702, S9_59883797, S9_60023673, S9_60023678, S9_60023680, S9_60023683, S9_60023690, S9_60023705, S9_60023707, S9_60023710, S9_60023726, S9_60023741, S9_60023764, S9_60023766, S9_60023770, S9_60523731, S9_60…
75, S9_129039916, S9_129182970, S9_129183031, S9_129183041, S9_129423301, S9_129423335, S9_129423348, S9_129423366, S9_129423375, S9_129423402, S9_129646367, S9_129646601, S9_129646674, S9_129646795, S9_129646805, S9_129646843, S9_129646869, S9_129646873, S9_129646896, S9_129660210, S9_129660387, S9_129660404, S9_129660419, S9_129780729, S9_129780751, S9_129780774, S9_129780801, S9_129780808, S9_…
8, S10_31398590, S10_31398642, S10_31468289, S10_31468322, S10_31468552, S10_31477568, S10_31477595, S10_31477618, S10_31477637, S10_31730181, S10_32126171, S10_32772618, S10_32772671, S10_33173018, S10_33173019, S10_33312061, S10_33312269, S10_33312285, S10_33312316, S10_33312342, S10_33312355, S10_33312357, S10_33415183, S10_33415366, S10_33415375, S10_33415379, S10_33415388, S10_33415403, S10_…
5908, S10_102195929, S10_102195974, S10_102195986, S10_102419734, S10_102419740, S10_102419743, S10_102419748, S10_102419758, S10_102419761, S10_102419795, S10_102419849, S10_102464144, S10_102464172, S10_102636834, S10_102636848, S10_102636859, S10_102636954, S10_102636975, S10_102636978, S10_102637006, S10_102637020, S10_102637025, S10_102637026, S10_102637039, S10_102637065, S10_102637068, S10…
S11_4981006, S11_4981013, S11_4981021, S11_5000295, S11_5000307, S11_5398968, S11_5401115, S11_5401174, S11_5693923, S11_5694252, S11_5921030, S11_5921048, S11_5921081, S11_6023414, S11_6023431, S11_6023442, S11_6023482, S11_6023491, S11_6279945, S11_6279958, S11_6279987, S11_6336944, S11_6375845, S11_6452727, S11_6452753, S11_6452758, S11_6478605, S11_6596583, S11_6596656, S11_6596677, S11_66167…
3912905, S11_73914945, S11_74086955, S11_74086963, S11_74086978, S11_74086979, S11_74086987, S11_74086994, S11_74086998, S11_74087012, S11_74087014, S11_74087015, S11_74087020, S11_74087025, S11_74087030, S11_74087045, S11_74087054, S11_74180762, S11_74180766, S11_74180785, S11_74180828, S11_74181005, S11_74181021, S11_74247233, S11_74369347, S11_74369622, S11_74369623, S11_74369665, S11_74369698…
11507626, S12_11507666, S12_11507672, S12_11507677, S12_11507681, S12_11509096, S12_11509125, S12_11509130, S12_11678906, S12_11678908, S12_11678932, S12_11678937, S12_11678951, S12_11679197, S12_11679263, S12_11706086, S12_11706158, S12_11721519, S12_11721562, S12_11721602, S12_11734386, S12_11734489, S12_11734501, S12_11734503, S12_11734509, S12_11734518, S12_11734519, S12_11774165, S12_1177421…
0, S12_71631856, S12_71631913, S12_71631966, S12_71931367, S12_71931401, S12_71931440, S12_71931441, S12_72108553, S12_72108557, S12_72108573, S12_72108677, S12_72108695, S12_72108716, S12_72108747, S12_72217509, S12_72217529, S12_72217545, S12_72217560, S12_72227000, S12_72227027, S12_72227048, S12_72365113, S12_72365164, S12_72365171, S12_72365172, S12_72365188, S12_72461607, S12_72461614, S12_…
2, S12_150876634, S12_150876642, S12_150876696, S12_150876698, S12_150876719, S12_151090122, S12_151090154, S12_151090192, S12_151402331, S12_151402335, S12_151402390, S12_151402429, S12_151402564, S12_151490469, S12_151490479, S12_151490480, S12_151490518, S12_151490539, S12_151568219, S12_151568260, S12_151568265, S12_151568279, S12_151568280, S12_151568297, S12_151569590, S12_151569621, S12_15…
50, S13_45236888, S13_45262178, S13_45262463, S13_45262467, S13_45368900, S13_45368941, S13_45368953, S13_45368965, S13_45368966, S13_45369139, S13_45369522, S13_45369565, S13_45369566, S13_45369583, S13_45369590, S13_45369602, S13_45369619, S13_45511795, S13_45511797, S13_45511800, S13_45511820, S13_45511846, S13_45511956, S13_45511963, S13_45511974, S13_45511977, S13_45511983, S13_45512029, S13…
7, S13_124246451, S13_124246501, S13_124260957, S13_124260975, S13_124261037, S13_124282690, S13_124282752, S13_124282755, S13_124282951, S13_124283011, S13_124283167, S13_124283190, S13_124389213, S13_124389255, S13_124402345, S13_124402360, S13_124402364, S13_124402396, S13_124402403, S13_124402432, S13_124626458, S13_124626574, S13_124833691, S13_124833702, S13_124833703, S13_124848224, S13_12…
170292, S14_53170299, S14_54045364, S14_54045448, S14_54045455, S14_54045474, S14_54045670, S14_54045686, S14_54046841, S14_54046843, S14_54047033, S14_54047051, S14_54047055, S14_54047056, S14_54047065, S14_54047069, S14_54047071, S14_54047073, S14_54047076, S14_54047077, S14_54148906, S14_54148918, S14_54148923, S14_54148931, S14_54153939, S14_54170265, S14_54170266, S14_54170286, S14_54170317,…
, S14_118579500, S14_118580127, S14_118580149, S14_118802114, S14_118802144, S14_118802145, S14_118802150, S14_118873736, S14_118873950, S14_118873978, S14_118873999, S14_118874046, S14_119013976, S14_119014001, S14_119014011, S14_119076900, S14_119076912, S14_119076924, S14_119076941, S14_119076947, S14_119109084, S14_119109098, S14_119109118, S14_119109126, S14_119109155, S14_119109177, S14_119…
, S15_43701831, S15_43701848, S15_43708735, S15_43708801, S15_43728155, S15_43728185, S15_43728186, S15_43728195, S15_43728203, S15_44126748, S15_44126754, S15_44126769, S15_44126770, S15_44126781, S15_44320711, S15_44328432, S15_44328435, S15_44369013, S15_44370645, S15_44370648, S15_44370735, S15_44497929, S15_44497932, S15_44497983, S15_44758982, S15_44759008, S15_44759015, S15_44759037, S15_4…
15_109124588, S15_109124773, S15_109124774, S15_109124810, S15_109276362, S15_109276376, S15_109276380, S15_109276401, S15_109276482, S15_109276611, S15_109276622, S15_109276623, S15_109276662, S15_109276714, S15_109570472, S15_109809315, S15_109809361, S15_110179835, S15_110179841, S15_110179842, S15_110179845, S15_110179870, S15_110179878, S15_110179903, S15_110201925, S15_110201984, S15_110202…
40_182532, SCONTIG1140_182534, SCONTIG1140_182538, SCONTIG1140_182577, SCONTIG1140_182766, SCONTIG1140_182800, SCONTIG1140_428972, SCONTIG1140_429131, SCONTIG1140_429194, SCONTIG1140_429199, SCONTIG1140_429215, SCONTIG1140_429239, SCONTIG1140_430459, SCONTIG1140_430505, SCONTIG1140_430511, SCONTIG1140_430519, SCONTIG1140_430548, SCONTIG1140_430556, SCONTIG1140_430560, SCONTIG1140_495192, SCONTIG1…
58553, SCONTIG151_62631, SCONTIG151_62640, SCONTIG151_62645, SCONTIG155_22643, SCONTIG155_22649, SCONTIG155_22673, SCONTIG155_22675, SCONTIG155_22679, SCONTIG155_22691, SCONTIG155_41213, SCONTIG155_41236, SCONTIG155_41287, SCONTIG155_464168, SCONTIG155_470152, SCONTIG155_696344, SCONTIG155_696359, SCONTIG156_79839, SCONTIG156_79849, SCONTIG156_79869, SCONTIG156_79871, SCONTIG156_79924, SCONTIG156…
60_21502, SCONTIG360_21506, SCONTIG360_21546, SCONTIG360_21574, SCONTIG364_11737, SCONTIG364_11976, SCONTIG364_12006, SCONTIG364_14123, SCONTIG364_14153, SCONTIG364_14183, SCONTIG364_634591, SCONTIG364_634610, SCONTIG364_634613, SCONTIG364_634616, SCONTIG364_634627, SCONTIG364_634768, SCONTIG364_634773, SCONTIG364_634854, SCONTIG364_634858, SCONTIG364_634865, SCONTIG364_634877, SCONTIG364_634903,…
, SCONTIG609_465009, SCONTIG61_68189, SCONTIG61_68194, SCONTIG61_68205, SCONTIG61_68218, SCONTIG61_68251, SCONTIG61_68306, SCONTIG61_85814, SCONTIG61_85855, SCONTIG61_85874, SCONTIG61_86035, SCONTIG61_86042, SCONTIG61_86050, SCONTIG61_86058, SCONTIG61_159167, SCONTIG61_159174, SCONTIG61_159194, SCONTIG61_159402, SCONTIG61_159432, SCONTIG61_159434, SCONTIG61_185932, SCONTIG61_185952, SCONTIG61_187…
ONTIG863_463873, SCONTIG863_463877, SCONTIG863_463878, SCONTIG863_463881, SCONTIG863_463883, SCONTIG863_463896, SCONTIG863_463902, SCONTIG863_463905, SCONTIG863_463920, SCONTIG863_463944, SCONTIG863_463949, SCONTIG863_463956, SCONTIG864_46057, SCONTIG865_118784, SCONTIG865_130395, SCONTIG866_172168, SCONTIG866_172173, SCONTIG866_172175, SCONTIG866_172180, SCONTIG866_172202, SCONTIG866_172211, SCO…
CTCCCCGCGCCCCTCACACCGTTGCTNNCGTGACGCGGGGNNNNNNNGCTAGAGAGCCCGGCGGNTACTT
TAGAATTTGAGAATACACGNNGGGGTTACGNNGGTACNNNNTCAGTNNCAGACNCGCAGGNNNNNNNAAA
GATCNTGCGCTTTGGCGGAGGAGGACGGTACCTAACACCCTATGTCGNNNNTNNNAANGCNNNNNNNNNN
NNNCGNGGNGATNNCTTCTCGATCNNNNNNNNNNNNNNNNNNNNNNNNGGNGTGCNNGCTTATGNNNNNC
AACCGTGTTCGCTGCTCCGCAACNCGCGGCGGCAGTGCAGGCNNNNCNGNNGCANNCNGTTCACAGCTAT
CGTGTGNCGNNNNNNNNNANNNCCGTACAGGCCGACGTCAGCTCACTCATCTGAATCCNTTTGCCTTGTT
GCGACTCCCTAAGAGNNGCTNCAGCGGTCTCCACATATGGCGGTACGNCTCGCGGGGNNATGTTTGCCCA
GGGGCCGGACTGGGCCTGACCGTGACTGGTTGGCCCCCTTCTGTGCCGGNCANNGCACAAANGAAGGACC
GCCTANNTGCTGNTCNNGCGTATGAGCCCAAGCGNNNCCACGCCTTGTCTNGCTATCGNTGAACCCACCC
AAACCAGCTAGAACGTNNNNGAGAAAGACCAAAGGCGCCTCNNTNCGACGCTACTTTACNNTTAGNNNNN
GNGCGGGAGCTCGCGCGGGNNNNGNNNNNNNNNNNNCCCGGAGGCGGGTTGTGAGTATGCTTTTCTGCGG
ATCGGTAACCNNCGTCGGTGCTCGCACATCAGGATCGAATANNNNNCATGGAGTTTGCAANGCGCTTTGC
GATTGAAGAGCATGGCACGCNAANTCTCGGTAAGGCACNNGACCTGCCAAAAACGGATTGAGGNAGACNG
TTATANNNNNNACTGNGTACGGCTCCCTTCTCGAANNNCCTNNNNNNNNNNNNNNNNNNNTTCGCTTGGC
TATANNNNNNNNNNNNNNNNTCTTNNNNNNNNNGGGNNNNNNNNCGNCACGATACCAACGGGTGGAATAA
AGCGCGGGGAGCTCCTGTGGTTATAGCGTGTCGGGGCGAATGTCGCNNGGGCAGCAGGGGAGGTACGGCC
CCGCCTTAGCTGTNNNNNNNNACATTACATCCGATGGGCCGCNNNTAGGTTGGGCAAAATCCCGGNNNNN
NNNNNTTTCCTTACGAGCGGCGGACCTCNNNNNNATCGCTTAGAAGNNNNNANNNNNNNNNNNNNAAAAA
AAAGCTTTCATTGCGGGCTNNNNGNNTTTATTCCTCGGATCACCCAGCAGCTCCTATGCGTCGAACGCGN
NNNNCTCCCTAAANCTTCCTTGANGTGCGGAGTCGGCAGTGNNTNGTNATCGCGCGATANNCTCGTCGGG
CCCCCGTAAGCNCNNNCACGGCCCNNNNNNNNNNNCGGGCAGGTGATGTNNNNNNCCCCTCCGCGCGGCT
CNTTGTAACAGGTCGGGCGCGNGCGACGCGCCACTCCTCCGGTCCAAGGGCGGACNNNNNNNNNGGGNNN
NNNATTTGTCAAGTNNNNNNNNNNNNNNNNNNNNNNGAANCCCTCGNGGATNCNCCGTNACTGGACNGCT
GTATCCCATGTCCNCGGGCACCGCTGGGGGTGCNNNNCGTAGATATGTCTCGTACGCACAGGCNTNNNGC
ACAGTNNNCANNNNNGAATCCAATGCCGCGGTGCTCACGAGTACCCTTGCCGCCGATTACGGAGNTGGGC
GTTTTTNNNNAACATTTCGCCGAGGGATCCTTAGGTCCCAGAGAGTTCTGGGNNNNNNNNNNNNNNNNNN
ANNNNNNNNNNNNNNNNCGGGGTGCGCAATTCGCCCGCGGGGGGTCGAGACGCCCTAAAGTGACTCTGCT
AATCGGCATTTCGTTTCGGNCACCGGAAGCCGCCTAGNNNNNNNAGCTGTAACNTACCGGCCCCGCGGCG
TGCAGGTCGACANNNNNNNNNCCNNNNNAAGTCNGTCGGCTTCCCGGGCGGTGTGCACNNGAAGTGGTGG
GCCAANGACTCTGGGCGCCCGGGCCGTTNCGTCTATGNTGTATCGNGNNNTGGCATCGCCCTGCACTNNN
NCGCCGATTGTCTCATGNNNNNNNNGCGGGCCGCNCNNNNNNNNTGTGCCAGAGGGGGGGCGGACCCAAG
NTGGTGGGNNGGCGCTTGATGTCCCGGNNCGANNNNNNNNNTCCCGCCNTTAACTGGAGCNCCNNNNNNN
NNNNNNNNNNCGCCTTTACGGAGTCCCGNNNNNNNNNNNNNNNNCNNNTNANTNNNCNCGCTGCGGATGT
GGTTGTGCGCATTTAACNNNNNTNNNNNNNCGCCCCACCGTGCCGAGCTGCAACCCACGCGCTCCNNCTC
GCNGAGACCGGGCGCGGTTCNNNNNGAATCAGGCGGGGCGCGGCTGAAGGGGAGCCACNNCTGCCCCAGC
TANNNNNNNCGCGGTCCCTCCGGGNNNNNGGACCAGCCTACGGGGAACGGCGCCGNCGCTTAGGCTGNNN
NNNNNNNNNNNNGNCCAAGACATCCCCCAGGGGCCNGCGGCCGAGGTNNTGCTGCGCTCCGCACNNNNNN
NGTNNNNNNNNNNNNGGNCGGGTCCGNAGCGGGGGTAAGGAGCCCGGAGNNNCTGCCGAGCTCTGAGCTC
GGTGTGGAGTAGTTCGGNNNNCGGATCCGTGACGGGGGCACGGCGACGGGGCTGCGCGGCGTACNACCGC
TCGCCTACGCCCANNNNNNNNNNNGTTCTAANNNNNGTATCGTTAGCGCNACCGTATGTCGNNNNNCGGT
TNAATGGAATATGCGTTAAACGTTCTAGTNTCGAAACTCCTGGCGGNGGAGGAACNNNNNNACTCGCCGC
CACCTAGAGGCCGGGCGTCCGCCCGCTCGGTGGGNTTGGNTCCGGTNNNTNCCCAGGGCANNACTCGTNC
TCTGCGNNNNNNNNNNTCCNNNNNNNNNNNNNNGTAGGACNCGAATCACTGGAAGACGGTCCGANCCATG
TAGTAAGGGANAATTCCCCAACCGATCAGGTGGTGCGGCATGATGGCTGCNGTCGCGGCGGCGCCTGTAA
GACAGGCGNNGGCGCTGCTAGGNNNNANGTGTGGCGAATGCCGNNNNNNNNCCTCGGGNCGGGTCGCACG
TCGTACATCCGCGCGTATCAGGATATCGCATGAAGTNGCGGGCAGGCCTAGCTGNNNNNNCCCCAGTGTG
TTAGGGTGCTNGTCGCNNAGCCTCNCACGGAATCGTGCGCTGGGGGGGCCGGGGTCGGTGCNTCGATCAA
CATAGGACCCAACCCGNGAAAAGTATGCGGCGCCGCAGGGCNACACGCAAACACGAATTCTGCACGTCCG
CACNNGGTCCCGTGGGGGTTCGTGGCCNAGCGCGAACATAACCAGGNNGNCCGCACANNNNNGTCCCGGT
GACGCCTGCCTGCGGCNNNNNNNACTATACGCNGCGATAGTAGGCGCCCGGGTAAAGCCACTGGTAACGN
CGNGGCNNNNGCGTGGCCANCCGCCAACGCCGNNNNNNNNNNNACTCATAAACGCTATCCGTGCANCCNC
CGCNCTACTGNCNNNNTCTCGAAANNNNNTACGCGGACGGGTCGAGGTGGTTACTCAAGCTTAATGNACG
GAATNNNGGGTANCNACCCTTGTCCGCATGACTCCCCANATACTACAGCTAACNNNNNNNNNNNTCGCGG
NNNNNNTCNNNNTTAGATTTATGGNNCGNCGAGTCGNNNNNNNNNNNNATCCCCTGTGTGNNNTTGNNNG
GATTNNNNNCCTCAGGACTCTAGCGCTATNNNNAACTTGGTNTGTCTCCNNTCCNCGACGCGGGTGGCAA
GTTGTTTCGGCCCCGCGGTCCNCGGCGAATCCACNNNNNNNNNNNNNNATAGCNNGTACGGGGNGAACTG
TTACAGTCACTCNGACGAGCTTGGCCCTCCCCCTCCGCCACCCACCTGGCCCGGTCGTATCACAAGCNNC
GCGTTCATCNNNNNNNNNNGCACGCTTGTGACGCTCACGTCATTAGTTGGTATGGTGCCCAGCCNNCNAC
CGTCGTTNNNTNNNNNNCGCGCGCCCGCGACCACGGGACNCCNNGNCNATGNTCGAGCNNNNNCCCGGAG
CAACGANACGGAGAACGNNNNNNNNNNNCCGATTTTTACTTGGTGGCGGGGTCCCACCGTATCGGGTTTC
ANCGCCGCGCAGGNNNNNNNNGTGCTGGAGTACCCCGNCGCNNATATACGGCCACGAACAGAANNNCGGG
TGTCGNNNNNNNNNNNNNNNACGCCACGANNCCCCACTATCCCAAGANGACACGCCGCNGGCCTTGGAGN
NNCGTGNGACTCAGGACTTGACNNNNNCGCCGAGGGGGTGCGGTCCCGGNNNCCGCGCAGGCCGCATTCC
GGGGGGAGGGGAAGCGCAAGCNNNNNCCGCGCGGATGAGNGCGNGCCTCCGGCCCCTGGTCGCCCCGTGA
GAGACCTCCAGGAGGATTCGGGCCNNNNCGCCCAGGGGCCCGCTGCGGGCTNTCCTGTGTGTCGGCAGTA
TGGGCGGGNCCGNNCAGCGATTTNNNTNNNAAGNGCGNTTGCGGTCACGCTGAGCGGGCGTNAACAGCGC
GCTTGGANCNNACCCACACCCGTTTTNAGTGTCANGGNTCCNCNNCCTCGCGCCTCCCCACCCCGCATGC
CTTNNNNNNTAGCAACCAAGNNGGAGGCGCNNNNGGGAGGATGTCTAAAGNGGGCCCGAGACGGCGGGCG
CCGTTGCCCGCTGTGCAACNACATACGGGAGACTGGCCTTGGTGGTGCGCTNNNNNNNNNNNNNNNNNNN
NNCGATCCGACNNGCGGTTGGGCCTCCGTGCTANNATCGATNNNNNCCCTCCGCGCGCATGCCCGGCGCC
GGCCTAGCCGTCTGCGCCTACGCGCCTCGGNNNNNNNNACNNNNNNGCCTCAACGAGCGGGTGAACGGCG
ACAGGGGTCGTATCGTGGCAAAGTGTGCGGTATTGCGGACCTACANATGCCGCTTGCAAAGCGAGGCGGA
GGGTCCGGGNNNNNNNNNNGGGCATNNGGCGTGGCNNNNGGCCCCACGACAGCCCGGTTGCTTCTTCGCA
AANNNGCGTGGTCTAGGGCTAGGGGGGTGGCCACAATCAGTCTATGGAGNNNNGTCCAAGCCACCTCCAC
CGGCTTTNNTCCGGCTANNTCNCCGGNCGATCACCCAGTAGGCGGNTAACGTCGTTGGGGGAATGCCTGG
TCTCGAGGAGNNNNACTTACGCNNNGCCTTGAGTTGTGGCCGCGGNNNCGAAACANNNCGCNCGCCCCGT
CGCGTCCCGCNNNNNNCCGTCACNNNNNNNNNNNCCCAGTACCCGGTCTGGTCGCGACGATTTTCTATCT
GGTTNNNNNNNNNNNNNGTAGCGTCGNNNNGTCCCGCTACCTCGCGGGGTATNCGNNNNNGTCGGGGTTN
ATGTAGGNGTCTCCGCGGTTCTCCCCCGNNGGCANNNCCCGCGAAGGCCTCGAGCCGCCCNTANNNNACG
GCGCATACGGGGTAGACCTGATAGNNCNTNNTAGACGGGNNNNNNNNNNGNNNGACTAAAGCGCGCTGCG
TACGCGCCCGTCGTGTGTGGTGTGTACCAGTTGTNGACCCAAACAGGACAANNNNNNCCCGCCGCTGCTG
CTAGGCCACGTGGTACGCCCTTAAGCGCCTGACANNNNNNCCCGNNNCNGCGTCCTCTAGNGCTTTCNNN
TCGCTTCGCGATGCACGNNGNCGCACCCGNNNGANGNCCAGNANACNAGCTTCATAGACCGCTGACACCC
CTGCATGGATCCTAGTCCGCAGACNNNNNNNNCGGCGAAGACAAGCCANAACGAAGAGCGGCCAAGCTCC
TGTAAGTAAAATAGGGGCCCACGGGAANNTATCCGCGNGACAGCCCTCCCAAATTCGGGAGGTGTTNGCC
GCACTACGGAAGTCACCACGCGCCACCCCGCGCCTTTGANGGCTTGGACGTNCGCCGCAGGCTCNNNNNN
NNATGAGNGTCNNNNNNATCCCCTTTGGGAAGCGGCCGGAGAGAGNNNNNNNNTCCNCNCAGCCCAGAAA
GGCCGGATGGCTTAGCGGNNNNNNGCGCATGNNNNNNNNNNNNNNNNNNNACTACCGCGCTGNGACGGCG
CCCCGAGGGTGAAGCCGCCGCANNNNNNNTNAGGTAGNNNACGTCCTCTGTGCGACTGTCCTCACAGAGT
CACGGCTCGNNNGCCGGTGCACNTAGATGGGGGGGGGAGCGCANTCAAGAGCTGNNNATCCGGATNNNTT
CCGANNNNNNNGAANNTNNNNNNNNNNNNNNNNNGGACCGTCGAGNNNNNNNNNCGGCNNNNTCCCCCCA
GAGACGCCCGTGACCACNGGTGGCNNNNCCGCGGTGGTACTCNNGCTGCCTTGNNNNNNNNNNNNNNGCA
CGCCAGGCTAANNNNNNNGNAAANNNNNNNCNGATCGAACCNCCTTCGNNCGCAACCGCGCCTCCGCGGC
CGNCGAATGGCCCANNNNNTTAATTACCTGCTTGTCCNCGGCNGGCGTCTGTNNNNNCNNNNNNNNNNNN
NGGGAAGGAGGTTATAGNNNNCCTGTAGGTTGCTNNNNNNATGCGGACACTAAANNNNNGGTCGNNCGGA
GCGGGNNNNTCTAAGNNNNNTGCGGCGCCTTCTCAAGCNNNNNCTTAAGGCTTCNNNNNNNNNNNNCGCC
TCGGTCTACCGGGTGCGGCTCACCGCCNNCTCAGGGCGNCGNNACCANNNGTACTGCCCGGTCNNNNNNT
TAGGCTGTATCGGCNNNNNNGATAACTGCTGCGGAGGACNNNNNNNNNNCCGCAANNNNGACCTACCGAG
GAAGNNAGNNNCCCACGCCNNNGGTACGTANTGACGCTGGAGAGCGACNNNNNNNNNNNNNNNGNNCATA
CGGCATGCNNACCCTGCCGCCTNNNNGCNGAGATCCCGCCGCCGANTGGGGCTACGNNNCGGCGCAGAGG
GGGTCGAGNCTACACGCTGGACGCCCGTGGCCGGCGCAGACTCTGTGTANAGNCGCCTTCCGACTGGCCG
GCGCGGCCAGGNNNNNNNNCTGANGTACCCGANTCGCTANATTNNNNNNNNTTNNGCGCGCTCGTGGAGN
NNNGTACCTCCCCGACCANNGGAAAGCTGTAGTCNNCANNNNNNNNNNNTTGGTCGTCGCCGATGNNNNN
NNNNNTGGCTGACCCAGGGCAAAGCGACTTGGAGTCATGACAGAGAANNNNNNNNNGTGTCGCCGATACC
GGGCNNNNNNNNAGCCGNCGTGTAGCGAGAANACCGGGNNCGACGGGTGCGCGGNNNNNNNNNNNNNNNN
NNNNNNAANNNNNNNNNGANNCACGCCCTCCAGCNANTTTGTGAAAAGACACAANNNNNNNNCTTCCCTT
TTAGTAGGGNNNNNNGCCNNNNNNNNNNNNTNGANNNNNNNNNNTCCCTGGGCCCGTCGCACCTCAGCNN
NNNNNTCTNCCTCGGCGCTCCAAGAANNNGGCCGTGCTNNNNNAANAAGNNCTCACGCCATTNNNNNNGC
TTGGGNGTGGCTTGCGTCNNTACGGACAAGCANNNNNNNNAGNTAGAGCTTAATNNNATTTNNNNNNNNN
NNCCGAACTCGTGGTGGGTNNNNNNNNNNNNNGGNNNNACGCGNNNNATCTCAACTCTCCGTGTAGCNNN
NNNCCCCGGCCGGCTCTGATTAGCTTGCGNGTGCNTGNNNACCGACGACTTATNCGTTCCCCGCGCAAAG
NACGNNGGGGGCGNNNNCGGTGCTNNNNNNNNNNNNNCCNGANGNCNTGGTGCGGCTCTANCCCNTGTCC
TACTGGCGGGTTCCGGCGGAGANNNNCTTNNNNCTTTNNNNNGTCCGGGGTCATTCCCCCCCCACAACAN
CGGAATACNTGCGTCCCGTCGCAGTNGAGGGCTCGAGGGGAAAAGCACACTTGCTGCNNNNNNNTATACA
CTGAATACGGACNNNNNNNTCGGAGNNTCAAATCNCACTACNNAGATCAATCATGCNNNNNNTGCNNCCA
CTGGCATATATNNNNNNNNNTCCTGCGCCCCTNGCCACGNACCTTACGTGACTNNNNNGANGTNNCGGCA
ATATCACCCGAGAGAACGGCTCCGATGACNGACGCGAAATGGTCCGCACGTAGGCANNNNNNNNNNNNNN
NNNNNNNNAANANNGCNAACGTGGGCACNAGTNNNNNNNNNCTCTGGGCGNNAAGGATGCGCGTCTGGCG
CGGGTTGCNNNNNNNNNNGAGTCATCCACCTTGCTATACNNNNANNAGNNGCGCCTTCGAACATAGGAGG
GACGCTCTATCGTAACGTTTCCGTCGCCTTANNNAGCGGNNNCGCNGTCGGGCGCTTGCTTCTAATGTTC
TCACTATTCCTNNAACACNNNNNCNNNNNNNNCCNNNCGACACGCTAACNCGGCGANGGAGCCTGTGCCN
NNNNNNGTCCAACGGNNNNNNNNNNNCTCAAACAGGAGGGGANAGGNGAGCCNNAAACCGCNNNCCCTTT
TCCCANNNGANNTCTCCNNNNNNNNNNNNNNGAGGNGGNNGCCGGCGGAGAAAGTGGGCAGCACGTACGG
TATCCAAGNGCNTGTCGGTATGNNNNNACAGCCGATTACNCCTTCCTCGCNCGGNNNTTCGGAGCATTCA
CAGCCCCNNCTCCTTGAATNNNNNNNNNANNNNGCCGCCCCGTCTCNNTCAGTTNCGCGAAGTCGAGCGA
GGTGCATCACCCTAGCTCGTAGACAAGGGTTCTCTNNGCNAAGANTCNCCTGCGCGNNNCATGANNNNNN
NNNGCCNNNGGAAGCGCNNCTTCGTCCGCCTGTNGGGTGTCCNNNNGGCGNGCTGCTANCNNGGTCNCCC
GGGNCCGTTTGNNNNCTANNNNNNNNCCACCTTNNNNTGTTTTNNCTCGGGGTCTTCACTAATCAATGCT
AGGCAGGCCGGNNNNNNNGCGTGGGANNNNTAAGAGCCTGCTGTCCAAANTGCAATNTGAGTGAGGAGCG
GGCNCCCGAGCGTAGTGGGCCNNNNNNGGGCATTGNNNNNNNAATNNGTATCCTCGANNNNNNNNNNNNN
NNNNNNNNNNNNNNCGAGTGTGGCCCANNNNNNNNCGNGTCGCNTCCNNAAGCCCANGGATATTTGCGCT
CGGGNNCCCTCCGCGNTACCGCCCTCCGTCGTTGAATCCTGAGTAGAAATANACAGGTTCCNCTTCACGA
CTCTGGAAATCGNNNNCTCCCCCCCGCCTGCGGCCCGCCGCCGGCCCCANGGGGGGTGCCACGTCTCANN
NNNNNNCATGCTGANNNCGAGCGTGGGCGTGCCGCGNNNNNNCGANNTNACATCGCGNGGTNCAGATNCG
GCATTCTGTCCCCCTCCCGGCACGGNNNNCCTTGCCGTCGCGATATCCTATTGGCNGAGTCCAAGNNNNN
GGGGAGCCTTCNNNNNNNAGCACNTGAAACGGAAGGGCGCGCCGAGGCACGGTCAGGGGCCGTAAGCAGT
GATTCCCCGGTGCCGANNNNNNNANATTGCAAGTGGGCGGGACNNNNNNNNNNCGGTGNNNNNNNNNTTT
CCGCAGCGGGAGCCCTGAGCCGCCCGAAGGCGGGGAGTGTAAATCNNGCCTCGATGTACCCNTNNCCCCA
ACTTTATNNNAGACCCATACAACCCTTCCGCNNNNNNNNNNNACGTGCAGGTCGGGGCGGAACGGGAAGG
TGCTGGGCCATCAGCTAGGCTGTTTGTTACTTAGATCCCCACTTANGCCTTTCCAACAGTCGGCTGGTGG
NNNNNNNNGCNNCCANNNGTGTGGTAGGGCGGTGTTACATAACACTCGGACGGCTGCNNCGNNNNNNCGG
GGGGGCGTCAGCAGAACAGANNNCCATCTNCNNNTTGTTTGAGACGGGCGGNNNNNNNGCGAGTNNNNNN
NNNNNCCCGAGTGCCCAGNTGTAATCTNGGCTCTCGTTGCGTACGACCACCGCGGAGNNNCGGTCGCGAN
NNCTCTAAAACTCCGNACACCGGGGTCCCTGTTCGCCGCCAATCNCACGNGGACGATTAATGTGGTCGCC
GGGNAGGGTCCGCCCGCTGGCNNGATTCGGCGCCCCAACTGACGCGCGCCACGCCGGGANNNAGCGACGG
GTCTGGCTTCATCCAGGAGATNNNCTTGCACGGGGCGGTCGGNNCNNACAGAGGTGTGGTTCGCTTAATG
GNNNNNNNNNNCTGANNNNCNNNNNNNNNNCGCCGCACACATNACNCGGTNNNNNNGGGGCGGTGCCCAA
AGCCCTTACCCGCGTNNNTCGGGNNNNTTGGCGGTTCCGGCGACGANNNNNNCCGTATTACCCAGGCTGG
TNNNNGCTACGGGCNNNNNNNTCNNNNNGNGGGNNNNNNCGGNNAGTGCGGACGNCNNNTNNNNNNNAAG
GNCTGGCGGNACGAATAANCCGCNGAGCGCCGACATCATGTNNNNCGNNNNNNATTGGAGTGAGANNCTT
GNGTACCNNNNNGTCTGTTGTGGCGAGTGGTAGCCCAGAAGAGAAGCGTAATGNNNNTGGCACCCAGCGC
CGCCCCTGCNCGCCGGNNNNNNTCGCTCGACTGCATACATGGNACGCGACCTTGGACCAGCTCTTGACCA
NNNNCGCGGGGGGGAACATGAATNAACACGTGCCGGCCGGCAGCCGAGGGCACATGGTNACGGATGGAGA
NNAACGGGAGCGCCCNNGCTGCCATCGCGTGAGCGGCGTTTNNNNTGNNNNNNTCAGGACCCCGCTACGG
ATACAGCNNCNNTCAGGTAAGCAANCCCGGNGGACGGGTCCATCCACCGGGCAGTCGATCNNNNTGTCTC
GCTCCTTTTGCGCTCCCCAATAGGTGNTTCAGTGGCCCCAGTGGTCNNNNNNNNNNATGCAAGCCCNNNG
GCCAGCTCGNTNTGCGCGNTACGGCNNNNNNNCGGTAGAGCGCGGCCGGTCACAGANAACAAGCGAANCC
CTTACCCTACCACNNTACGAAGTCTGCCNACCGGGCGCCTNCGGGGGAGGGGTGTNAAGACGGCNNNNAG
CTACCGACCCTGGGTCGTCGNNNGGTNCCCGTTATATCCANNNGTGGGACATNNNGCGTCCGCTGTTGCC
CCCCTNNNCCAAAGAACGCTTTGTGNNNNNCGTATAGTTTCCTATAATTGGTGNCGGGCGGNNNNNGGCC
GAGAGATGCCNNNATGANNCCAACCACGGAGANNNACGGCACANTCNTNCGCGCCNNNNNCGGCTCTCAA
AAACACAGCACCTGTAAATTTTAGTTATCACATNCGCANNNTATGGTGAGCGANGCGCNNNNNNNNGGTA
TTACGGGCGTACGGGGCCAANNNNNNGTGCTGTCATTGNCCGACACCCGNGCAGAGATGTTAANGNGTAC
GCACGGGGGTNCGCGCCCCCCGGCNNNNNNNNAGGTGCGACTCGCGCGCNNNGGCATGNCTGGTCGCCNG
GNGAGGCGTCTNNNNNAGGAATNGCAACNCGCGGNNNNNNNNCAGGTTTCCGATNNNNNGTCGGCCCCTC
GATACCGTTCCCACGCGNTCGTCAGANNNNNNNNNNNNACACCTGGCGGGGGGTATAATAGGGGCTCTCC
NGCGTCGACGGGGNNNNNNNNNNNNNCCCTTAGGGGACCCCCTTGTGGAGGTGGCGCTGCTCGGANGCAC
CGCNCNNCNCCGCGACGGCANGCNANACGAGGACCATTTCCTCANNGNNNNCGGCAGGTCGGGGTNGCGC
CCTGGCTTTNNNNNNAGTCAACGGCACACAAGTGGTTGAGGCGGGAGCACGCCGCTGNNTCGTGCCTCAG
TGACACAGCAGGACACGGGATCTAAAGGGCCCCGATCAGCAATNNTGGNATCGANCACCATCGNAGAGTG
ACAGTGGNNCGATGCCCGCACCCNATCAGGGGNNNNNNNGGGNNNNNCAATATGTCAACCACACTAGGAA
TATATCCGTAGGCGGGTTGTGTATTCCACGCCGTGCAGATNNNNCGACTGCTNGANNGCGGGCNNNNNNN
ACCGCACNNGCTCGGAAGTTGCCCCATTGACAGNNNCGACATCTACCTGGGGCGGTAAAGCCATACTCTG
ATNNAGTTAGACCCTNNNNNNNNNGAAGGCTGCACATCACAGCGCCCGTGTGAGNCCTCCACCTACGGCA
GAGGNNNNNNNTAAGACCGGGCCGCGTATCCCACTTCGCAGATCCACACTGAGCNGAGTCACTTCGGTCA
CNCTTAGGTNACCCTGAGCTCTGGGATAAANNNNNNNNACGCGACGCACGTGGACNNNNNNNNNGGCNGC
CGGTGCNNNNNNNTACACTAGGCGGCAGTCCNGCAGTATTGACATAGNNNGCACCCCCGTCGGAGNCGTG
GTGTTGCGGNNNNNNNACCCNNNNNNNNNNNAAACGTTGTAGNAAGTCCGTGTGGCCCGCTGGTCCTCGG
GCACACCACANGCTCAGGTCCGATNNCGCCNNCGGGNNGGCGGGATGTCGGCGGCCCGCGTGNCCTCGCG
CGATTGGGANNNNNNNGACATNCNGGTGATGTTNNNTTNNNNNNNCGAGGNNNTGGTGCNGNNNNTGCGN
NNNNGAGGGCAACACAACCTCNNNNCGGGGGAGCGNCNANGGGGGCAANTGGTNNNGTCNCAAGNNNNNN
NNNNNNNCTNCCCGGGCCNNNNNNNNNNNNNNNNNNCTTNTCAAACNCATTGGCCGACGCCTTGGCGTCT
ANNNCTACAAAGGTAGACCCTGAAACANNNNNNNGCAGTCATAGACAGTGGNGATCTCACCGCCCGTGCC
CGCGACTCTCGATCGNNCTTTCCGCTGGCNNNGNCCACCAGGGCCCGCGTTCGCCGAGCNNAGNGTTCTC
CACGACCANAGNCGCCAGCCAGCACGGGCNNGNNNNNCCGCACTGGNNNNNGGCGNNNNNNNNNNNNNNG
NNCCGAANNNGGCTCTCGTNCTTTANNNNGNCTNNCCANNNNAACAGGGGGGCGGGCGGGCTCGCTTGAT
CGGNTNNGGAGGCGCGCCGCGGACACCCGGGCGCCAGCGGGAGCACACCNNNNCTTCTCGCCNGCCCAAC
GCAGCCTATGTGCCGCAGTCCGGGAAATGATGCAAGTATNNTGNGGCTTATAGCCTCCCGGAGNNANNNN
NGTGTAGCAAGGNNGNCANNNNNNNNCANNAGCGTTTCGGCNNNNNNNCNAATGGCACCCCCGANCGGGG
GGGGANGCTCCCTGCACGAAGCCGGGNNGGGGTGNNNNGGTTCTNNNCCTAACCCGCNNNNNCGAGGGGG
GAAGCACCCNNACTGTGGGGTAGTTTACCCTCGACCCCCTTCATCGGTATATNGCCTATGATACCGGGNC
GNNNNNNGCNNNNNNNNTCCGNGCCCCGGCCTATGTACNCGCGCGNNNNNNGGCCCGTNNNCTTCAGCCC
CCCCCGCGNCTNCCCCGAACCTCACGCACCGGGAAACTTTCTCACATCTCNNNNNNNNNNGCCAGACTGT
GGCGCGGCCCACCCGCGGCGGCGGTCTCCCGTNCNCCNGCACCNNNNNNNNNNNNCTGNNATNNCCGATG
NNNNNGCGGNNNNCAGTGGCCCCCTCNTCCTAGGGGTGTCGACGCCCNTGAGTACGTTGGCTNTACGTGG
TGTAGCAGGGCCAATTGCAACGCGCNNNNNNAACGCCACTTTTCATCCANNNNNNGTTAAATNNANNNNN
NNTGTCGGCGCCAGGTGGTGAGTATACCCCGCGGCCTGGTANNTAACCGCGCCGGCGTCCTTGNNNCAGC
CAAAACCGGGGGCANNNNNNNCCGNTCCGAAGGCCGGCGAGNCCTCGCCGGCTGNCCGCCCGGGCCCCGG
GGTANNTTGGATGNNNNNNNNNNNNNNNNNNNNNNNTGCCACCAGATGTCCAGTCCGGCCGCGACCCTCN
NNNNTACNNNNNCGCNNNGGGTCGGGAGTNTGGCCCTGGCTGGCGATGGAGACAGTGACGACAAGGTGCA
AAAGGGGGGCTTAGTGGCNNACANNNNGGACACGTGGNTCCTCTGACGGCAGCCGATACACGCNCGGTGG
TCGACAGGANCTTCGGTTTGGGGCGAGTTATCCAGTAACCTAGCAGTNNAACGGCAGCTCCTCGTTGGGT
GCCGTGAGCCTTGCCCACNGTAGCANNTCGGGNNNGGCGCGGCGCGGGACGGCCGGGGACGTACCGTACT
TCGGCGGGCCCGGAGGNNNNNNNNGCNTTCGCCNNCNNNNNNGTGAGNCCCCGACCTAGTCGTGACTAGT
CTTCCTGAGGCTTAGTNNTANNNANNNNNNNNNNCGCCATAGCCCGATACCCTGATGGAACAGNNNTGAN
NNTAGGGATCCGGATCGGGTAGNNNNNTAGTCGTANNNNTTGTCGCCGTAATCGAGTATGAGAAATAGAT
TTTTCGACATAAAGGNNNNNNNNNNNNNNNNNNNNNNNNGTTCTGTAAACGCGNNNNNNNNNNNGGCTCG
CTTNNGNAGGCGCNCNGTATATTGCCAANNNNNNNAGCANNNNNNNNNNNNCGCTGCAAGCATCCCCCTT
GATTAGCAGCGCCGNTAGGCCAGGGANNNNCCTAGGCNNCNCTCGGGTCANNNNNNTGCTCCTGNNNGTG
GATGCNNNNNNNNGNACACAGGCNTGGCGCCGGCCCCCCTGACTTGATCCCGNNCGNNNNNGTCTAATAA
NNNNNNNNNNNNNNNNTAGCGGCGGCGGNNNCAGGCCCATCCNNNNGGANCAGGCTGTANNTCNNNTNNN
NNNTGCANNGCGTGCNGTAGNAATTACCCGCGNNCCGGTCGNCTGGNNNNGTCGACAGGAGGCCGCGCGC
TTGTNTGCAAGNNNGCCGTAACCTATTGAGACACCGCGNGCNNCGCCAGCAGGTTACCCGAGTNNNGAGG
GACGGGTGGGCAAGTGAANNNNNNNNNNNNNNNNNNNNNGAGTTGGTGTCAGTCTCGACCGGCATCCACG
TTACCGTTCATTGGTACCGAAGCCCCCCTTCACAAAAGCCGGTAGNGTNATGTTTNTANANCCCTCGCCG
GCGCGCTCCCNNNCATGTCGCGNNNNNNCCCATNNNNNGGCTGAGAAANNTCATACTGGAGACATTGTTC
ACGCCGTGNNNGCCGACGGGAGAACAGTGGGCGATCCGCNNNNCNNNNNGCTAAANNNNGCGCNTCGCCA
GGCACGCAGCNNNNNNNNNNNNNNNNNNNNNNNNNNNNNNNNNTTTCAANNNNNNNNGGAAAGGGCAGCG
ANNNTCGGTNNCTCGCGGAGGGGTGGCCCAAGCCTGACGGGGCGTANNNNNNNNCACCCCCNGCCGCGCG
CCCAACTTGGNNNNNNNCCCACCNNNNNNNNNNNNGGGGGACCGCGGTTAGCGNCCCCGCGNCCGGCNGN
CNGTCGAATGCACGATTAGCGCTGGATATGTTTAAAGGTCAGGTGGGCTTGCGAAGGTGGAGNGNNGGTA
ACTGGTGCGCATTACTCGCCGCTGCTTGANCCGCCGNTGCGATTNAGTGCACTTTNNGGCGGTGCCGTAA
ACACCGGGTGAGTCTACNNNNCCGGTCGCGCAATNNNNCCGGNNNNNGGCCGCGGCCCTCACCCCNNNNT
GTTGCGGANGNCGCATACCCAAACCTCTCCNCANTCGCCGTCCTGGGCGANNCCGGGCAGGNNNNAAGGN
NNCTCGTCCACACCCCNNNAGCACCGGGGTNNNNNNNNNNNNNTGAGNNCNCCCCCTGCGNANNNTAACN
NNCTNNNNNNNNNNNNNNGCGCCCCTGCCGGGGGGCGAGNNGCGGAGGCCCCACGGCAGCCCCATTGGCC
GCCTNNGAGGGGCTGGACANNNNGGGGCCAAGCAGNTTGGTTGCCCCGTTCNGACCATTGGTTAGTGNAN
NCGAAACTCGTCNNNNNNGGCCTGCCNNNNNNNNGGTANTCCGAGCACAGGGCCTTNNNNNNNNNNNNNN
NNNAACTCCNNNNACTTGCCCCNNNTCGAACTGTACGCCNNGTGCTCCCANAGGGCAGGCGNNCTGACTA
ACCGGCTAGGCGACCCCGGGACAACCAAGNGGGACTATCCTTGGGANNNNNNNGCGTTAACTGCGGCCAG
GNNNNNNNNNNNATGGTAGGGTTAGGGTGGACNNNNNAAGCCCCGGTGANNNTCGGGNGCCGNNNNCGTG
ACNNNNNNNNNCAGANTCTTTGTTGAGATTNNNNNNNNNNNNNNTCGAATACCCTACAAGCTGCGCCAGC
AGNANCAGACTTACGTCCGCGCCCNNNNGAGGTANGACGCGGACCNNNNNNNNGCGGCCCAACGCCAAAA
TTTCGCCTTCGCCTAGCGAGGACGNNNNNGAGGAGGATGGCTGANNNNCCAGAAAATGTAGGCCACGAGC
GAGGNGCNNNCTACCAACCGCCCACGCATTGAGTCTCGNNNCGGNTAANACNCTATCGCNNNNNNNNNNN
NNAAATTNNNNNNNNCNNNNNCNCGAAGGNNACCATTAGCGTCCAGAGGTGGGAAGGACCNNNNNNNTNC
TGGCCGCCGCTGNNNNNAANNATACAGTCTTATNNNGCCGCGGCCAGGGGTAGCNNGTCGGNNNNNNNNN
NNNNTCAACGCAGGTTACNTCAGNACACGNNCATTNNNNNNGTGCCGGCCGCCACTATTGCNNNNNNNAA
CCTGACGGGCCCATAGGCCCTGGCGACCTNNCACTTGGNTTGAAACGGAGGTAATTGTTCTCCTACCAAN
NNNCCCGGANNNNNNTGGTGTCGCCCGACCTGTCTCCTGCATTGCGCGNGGATAGCGACNAATCGTAAGG
GCNCACATNACGAACCGACCNNNNNNNCGCNNGGCCGNNGGGCCCGCCACTAGGNNTTTGACAATTCAGG
CTTCCAGTNNNNNNNNNNNNNNNNNNNNNNNNCCTATCCTTAGGGCTTAGTTCTTGGNNNACCNTCGGTC
CACCTTCACCAAGCCNNNGTTGANNNNAGCCCGNNNNNNNCCCAAANNNGGCGTAGGGCGGTTGAGGGCN
NNNNNNNGACCGTCGGCCGTAGGCCTCTCCTGTTCTTGCTGCATNCGCGNNCNTCCCCCNGCCAACATAC
CCTTACATCGCTCGAAGTGCGACGTACCNGGGCGACGGTACGGAAACCAACTCGTGTGAATGGAGCGNNN
NTGGCCAATCCCCNTGTTTCCACAGGTCGCGGTCAAGGCCGGATAGGGGGGCCCCGGTNAAACCGGGGGC
CGACNGGACCCGATGGCCCGCCCGCGTCACATGCGNNGCCACACTGNGTCNCCNGNTGCGACACCTCTGG
GGCCACTTCGCTCNNNNGTATCGGAGTGTNNNGCATTNNNNCCACCACCGCGCGGTGGGCATNNNNNNNT
CTGACTGGGCGTTAATGGCCTAGTGTTGCCNNNNCTATANNNNTCAATCGCCGGAGGATCNNNNGGGCTC
AGGGTNNNNNACTTNNNNNNNNACTCNCGGGNNAACTTAACNNNCAGGNTGCATGNNNNGCANAGACNNN
NNNNCCCGCCCGNNNTTGTGGGGTAGTACGGCTTGCGGGCGAGAGACATTNGCGCNGCAGGAATCCGNCT
CNNNCAACGCCTCAAAGCGTCCGNCCNGGGCGTCCGNNNNNNNNNNACACTGAGAGACCTGGNNNNNAGC
GCCCGCTTGCCGCNAACTCNNNNNCGGCGNACGCACCATCTCTGCATGCACCTCGACGGGGCTTNNNNNN
GACCCCGAGACGAAGTCGGAGCCCNNNNNTCCGTCTNGACTGGCGGCGGGATNNNNNCCTGCCNGTGTNG
TCCAACGGAAAGCACGGTTGCGGCTNNGGNGCCCTCGCCTGCGAACATTGACGCGGCGGTAGTGTTATGA
ACCGCGTTCCNNNTGGGCTCACCCCCCNAGNCGGCGACCCNCCNCCAATCGACCGAGGAGCNCGGGTGCA
ACAGTGCCGCANNCCGGNGGAGAGTCGGTGCCGGAAAACCCCGGCCANNGCTCCGTGGAGTACGAAGNGC
GCNACTGAAAACGCCTCCCGGGGNGTACCGGGCTANCCGGGACTGCCGNNNACNNNNTCTTTGTCTAGGG
CGGCCTCNNAACCGACCGGATTCACCCTTTGGNNNNNGGGNNNNNACCNNTTNNNNNNNNNGCANNNNNN
NNNNNNNTGAGCGGCGGAAACTTACCAGCCTCCTGCTCACCTNNNNNNNNNNNNCATGGTGCGCGGACGT
TNNNNNNNNNNNNNNNNCTCCCTGCCNGCGATACGTACGCCGAAACCTTGGGCGTGGGCCCACTGCCCTC
GGCTCAGGATGGATTAAGNNAGGTAGTGCAAGGCTCCCCAACCGGAACCCTTGAGGCCCGNNGGGNATAA
NGGCGGCGCTCAGACATGATCCCNGNCAGCGCCNNNNNAACGCGGGGAGGTGGAAAGGAGGACAGAGTAC
CCGCCGGTGCCTACTTAACGCGACCGNNNNNNNNNNAAGTCTGTGCANNNNNNTCGCGTGGCGACCCATG
CCGGCGGGNTGCAGGACCCTTGNNNNNNNNNNNCGGCGGGTCCCCCGCGGAGTCNNNGNNTCGNNNGNNN
NNNNNNNNNNNNTCGNTNCGGGATTATCTCGCCAGGCCAACCGNNNNNGAGTGCGGAGAGNNNNNNNNNN
NNNNNNNTACGGCCACGCCGANNNNNNNCCCGCAAACCAAGGCTTGGCTCATCGCGAGTTGGGAGTCATG
GCTGCTCCCCTCCGGAGGCCAGGCGCNNNNNNNNCCCGTAGCGGGCACGCGGGCNNNNTCCACATGCCCG
CGGGCCNNGANCNNCGGACTNCNTGTTCATAGCCGGGCCNNNNNNNNNGTGGCNGAGNNNNGCAGGACAT
NNNTTTACTCCNNNNCNNNNNNNNNGCAGATTAANNNNNNNNTCCCGCCTNGCTTGCTCGTTTNNGTCCG
CGGGCANNNNNNNNNNNNNNNNNNNCAGGTNTTCGCAAGCCCACTCTTGTCTAGTGAGGACATCCTGTGG
TCCTCCGCAATGGGNGTGTAGTCAATCCANNNCAGGGNCTTCTAATANNGCATANNNNGTTGTCANNNNC
TCGGGCTGAGGGGTNCGCGTCCCCNNNCCCGAAGCCGATGGGCTNNGTCCTAGCAGTGCCCGGNCGACGT
GAGNCAATTTGANNAAATAAGGNNNNNNTAGGGTACNNGGTCCGCTAGCCCGGACGCGCCGTACGCGAGG
GCAACGTNAACGTTCAGCAGTGACGCCCGGGGTCACATATCTGATCGAAGCTCTNNGNTGGNNTGANNTG
TATNNNCCAAAAGGCGTGATCGATTANCNNNNNCAANNNNNACTCTNNNNNNNNNNNNNNNNNGNNNNCN
NNGNNAGGGNNCCCGCCCACGCTCGTGCGGAACGTCCNNNNTTAGTCCCCAATGNNNNNNNNNNNNNNNN
NNNCCTAGNCAGACCGCAGCCCGGNGCTGTTCTGAGAGGGGCCAGGAGCCACAGGGTGGGGTCAGCGCCC
GNCGCNNNNNNNCTGCTCAGTTACGCCCCGAGCGCCGTCACCCCTTGCTCCGGGCNNCGGACCGAGACNN
NNCCGTATCGGGCGGGGCACGGGGCGAGNCCCGNGNNGCGNCCGCCGCCGCAGCTCCAGAAANGACGACG
NCCCGCANNNNGACCCCTGGACACCTAGCTCGCGCCNCCCGCCGNGGAAAANANNNNTAGACGGACAGCT
TGNNNNNNGTATGTNNNNNNCNACCAGNCGCCGCGCGTGNNNNNNNNNCNTTGCGGNCCNNNNNNNGATT
AGTGGGCNNNNNNNNTGTCGATNNGGTAGACCGGCGTGTTGTAGATGAGNNNNNNNNNNNNNNNGTNNCT
CGGCTCAGTNNNNGAGGGGGNNNNNNNNNNNNGAAGANNCAGTTGTANNNCGCCGGNNCTGAAGAGNNCA
TCGTGAATAAGTNNNNGGCCACGCGGGCGNNNNCCTACCCGGGCGTGGAGAACGNGGGGCGCCAGGGCGG
GCGCGTGTCNNCCGGAATGTGCNCGCCCCGGGNNNNNNNACGGAATCGATTCCAGGTGNCCGTACGAAGA
NNNNNTTCTGNGAGACCCTCGCACACCCCTTTTCNNNCAGTCTGAAGGGCGGTNGTGGNTTAGTTNACNN
NNNNNNNNNTGATGCGTAGCGTTCTTTCGCAANNGAGNNNNCGTGTCCTCCGACTACAGGCGAATTGGTG
GCCCGGGGTCCCGGAGGGTGCGAGGACGACGNNNNNNNCACACGTTACAAATNNNNNNNNNNNNCACTTG
ANCTTCCATCNNNNNNCCAGNCCCNACTCNCNNATNCGCGTCGCAGGGGCACCGCACCCCCTAGGCGGCC
GTATAAAATTAGCTCGCCACGTGGCTGTCTGNNNNNACCGCGCCCCAAGCNCCCCCAAGCACTAAGANCT
NACCCACCGCCCGGCCGCGCCNNNNNNNNNGTGNNNNNNNNNNTGGCTCANGGCTCCGGCGCGCCCGNGG
AAAGGCAGTCTCTGGTGGACGGGTTGNNNNNNNCCACCTCGGNNGTCTNNNCNTNNCTCTGNTTNNNNGG
GAGNNNNNCGGAAAGACAGGCCNCCCGGAAGCGCAGGCTANNGTGATTNNCGCNNNNNCGGCGACGCCCC
CGCCAATTAGGTAGGAGCGCTAGCGACTCCNGCCCATTGACCTGCGTCNNNNNNNNNNNCANGAGCTGGG
TCANNNTCCCCGCGCGGGGAACATACCANNNNNNNNNNNNNNCCCCTGGGGCGNACGAATGGGGGGCTGC
CGGGGCACNNCCCTGCCGGAGNGCCCAGTCGATTTGCAACCATCCGNNNNGNACTGAGGGGAGCNGNCGC
GACCNNNNNNNNNNNNNNATNNNNCANNNCNNNNNNNNCTGNNCGGTGCGTACATTTTAACCGGCCCCGA
ACCGAGCGGCCACAGGCGGCAACGCGCGCCNNNNCCGCGCAGCCGCGGGCCCGCGCGCGGGGTCGNCGTG
GNNNNNNNNNNNNAGGGCAACTAGCGCANCGCAGCGTGACACAAANTATCNCGAANACCAGGGATTCAGC
TACTAACNTCGCCCCCACTATCCGAAGCTTCNNCAGATCTGGNNCTTGGGTCGCGCAGCCGACGGCGNNN
NNNNGGCGGNTTACTCNNNNNNNGCGACCCGGNGNNNNNNNNNNNNNNACCCCGGCCAGAAGNNNNNNCG
TCGNNNNNNNNNTGCGGGCGCGAACTCGCGGAAGACANNGCGCAAAGGNCTTAGTACCAATGCGCNNATA
CCTCATCTCTCAGAGCCCGAGGCAGGGNGACCTCTTGCNNCCNNNNNNNNNNNNNNCAGNGNNNNNNNNN
NNNNNGACGTNNNNNNCGAAGAANGAGGCTTGGGCGGTAGNNNNNNNGNNATGCGCCGAGGGCCGGCTCC
TGGGCGCAGCGTGAGGGCCGTCGCNGCTGTGGNGCTTACCCCAGTCCCCANNNNNCTGGGGCGGCCCANG
TTAGTAAGGTAACGGCTGGNNNNNNNNTCCTCCCTAGCGNTNNNNNNNNNNNAAGCNNCGGCGGGCGAAG
CGGGGATGCATTAANNNNNNNNCCGGGCNNCCGGCTGCTTCGCGCCGAGCCANNNAGTCGNGAATCGGAT
GGATNGTTTTTGATTCGNNNNNCTAAGGCNACCNNNNNNTTGCGCGGCTCGNNNNNNNGGAGGGCTCGGC
ANCTAGTGCTCAGCGATCGANGCTCGTTGNGGGGCCGGGGCGGCCACAGNNNCNGACGAGAGGCGTGCGT
CGGTGTTGTCGAAACGGGCGCCTGACNNNGGCGGCCNTGTGGAAGNNNNCCTCGTTCTTCGCGGTCCANA
TTGGAGTAGGCATNNNNNNNNNNNNGCGAGGGNGGCGGCTCGCGCGNNNNNNNNNTCGTGGCCGGGGGGG
GGGNNNNCGGTGNNNTGAGCCAGGCAGTGNNNCGGCAAAAGTCTGTGGGTGCGTGTNNNAAACTCNNNNN
NNTTTGGGCNGCGTGACGACATCAGTTGGGGNGTTCNNGNGTCGTGACCGGGATTCGGTGACNNGGTNNN
GGGGGCAAGCGACAAGCCTGCCGCGTGCGGAACGACCGCGGCCGAGGTCCTCCCATTCTCCTCAAGNNCC
GNNNNNNGTAATAGGCCCTCCTCTAACGGTCCCGTCGCTGGGCCGGCTGCGTCNGGCCCTTCGCTGCCGT
ATGGCTCACCAGCANNNNNNNNNNNNACCNNNNNNNCNNNNTGCNGCCGGGCGGAGCCGCNGCGACCGCG
CNGCGCAANCGCCCGNNCANNNNNTGTTTAGCCGNNGTCGGTATCGGTTAGCCCCANNNNAGTACCTGCG
ACGGNNNNNNNNNTAGCGAGATCGGGGGTGCNNNCCCTCNNAACGTCGATGGAAACGACAGCCGGTGCCC
AGCACAATCCCCTGGCGAATNCCTACGTAAGGNGTACTTGGCNNTCNCAGAACGCCGGGGTGTAGATGGC
ACAAGCCTGNAAGGGANGNGTAGTTTAATTTTGTCGCCGCGGGCGCGTGCCGGGNGGGCGCGCGGATTAG
CACTTCGAGGNNGATGCTCGTCGGNCTACCGANGAGTCGGGCGAGGCACCCGAAANNNNNNNNNNNNGAC
ATCAGCAGCTGCCCGGCNNGGCAGCGTTACCGCAACTNGCAGGGGGGTGCGGGCGAGACTGCGGGTACCC
TACCCCCCCCGTGGTCGTATTAGCCTAGGTCAGNTCCGCCCACTGCTCGGCGCNGCGTCACANGGCTTAT
GCAGCGGGGGACCTCATNAGTNNNGACGGGCGTACTAGGGGGGGCGNANCNCTTTCGTCCTGCANNCNNG
GGTGGTATCAACCGCCCNNNNNNNATATNAACTGCGCGNAGGTACAAGACGGGAGTGTTGCCGNNNNNNN
NTNNCCCGGCGGACCTCATATACCTANNNNNGTAATCGTCNNNNGGCAGGAAAAGGGTCACGGATCCGCA
GGGGCTCGANNNNTTCNNCCTTNATTTTCCGTTGATGGACGTNTNNNNNNNNNNNNNNTCAACCAAAGTG
CNAAAATTTANNNCGACAAANNNGGATGGGGCGGNGCGNNNNGCTCCTTGCTTAGTAGGTCAATATNNGG
TGGTATGNNNNNNNNGNNNNNNNNCGAAATCGGGAGGAGGCTNNNNNNNNNTCCTCCACTTAANNNNNNN
NAAATAATGGCTGATGCTTGCGGCTCATTCAGGACCCACCATGGGATCGTCGTCTGAGTGNAGCGTTGTT
GCTNAGAATNNCGGTAACCCCGAACGANNNNNCGGTGGTGGGAAGGNNCTTACCAGGGATGCTTCACACA
TTGTTAGTCACTAGGGNNNNNNGCCGGCGCGGAGACTTGTGTCCTACGCAGCCAACTCGGGGTGTCCCGA
TGACGCCTCTCAGCGNNCGGACANNNNNNNACCCCAACNNNTNNNCGGCCGTTNATNNNNCNGCCGCCAC
AGCTCTNGGAGANNNCCCCCCCTCGGCNNCGCACGAGTCGGCCTNANAGCATCTTCATCGGGTCGCTTGT
ATCTATCGGACCGCCACGACTNNNCGCTGGTATNGCCCCCGGAAGTTCCCGGACGAGTCATAGCGGGGNN
NNNNNTCCCGGGGCGTAAGAAGNATCTCCCTCCGAGGNNNNNNNNNNNNNNNNNNNNNNNNNNNNNNNAA
TACGCGCGAGGCGTTGTCTCCCCGCCACCTATTGCCTAATATANNNNNNNCTAGTTACGNNNNNNNNNNN
CTCNNNNNNNNTGTGGTAGTTGGCCGATACCCCGTCTCNNNNNNNNNNCNNNATTNAGNNNNNNNNNNNN
NNNNGGGTCNGNNGAACTACTGGTCCTAGGCCGAAGACCCGTNGCTNNGCTGCATTTGCCNGCGCCNNNN
NNNNTGACGCCCCGAGGAAGNGNGTGTAGNNNGGCTCTGCAAGGGAGGGTGGGGGGGNGGTGCAAGGACC
GTATCGCNGGGNGGCCGCGCTNNNCGCGACCNCCTGGNNNNNNNNNNNNNACGACACCCGGCCGCGTCGT
CNNNNNNNNNNNGNCGGCCTNCNAACCCCCGGTAGCGCTCCAGCGACGCTCGGAGGCTAGCCGGTCACGA
GGGCGATTGCCTCGCGTCGGGCCGGCNNNNNNCNGGTCTCTGNGAGCCNCTTGCCACGGCGCACNNAGTG
CCGTACCAGGCGCACACTGAGGAGCCGCCCCACNNNNNGCCGCGCCCCGCGCGCGGTGCGACCCCCGGAA
TCCGCACCTCCGGNNNNNNNCCAAATCGGCCATGCCCTACAGGGGTGNNATGTTCATNNNGCGGACNGTC
TGANNNGCATGCGGTATCATACGCCCCGCTCTGCCGGNCGCCGGGCGTACGNNNNCTGNNNNNNNNNNTC
GGCTACTTCTGCTGCGCTCCGCGGAACGCGTGGGGAGTGNCGCGTCGGCGGTGGNGCGGTGGACAGCGNC
TTAGATGTGGAAACGNNNNGGCACCATTGCACGCATTCGTCTATTGANANNNNGGTCTGAGCCAGCGCAC
CTTGATCGCGGNGCCANNNNCCGGGAGGGCGATCACCGTTGTCATGGCCCCCAANNNGTGTGTCGGGCCT
CTCCCAGCAGGCTTNNNTGCGCGCCATCCTGATGCGNNNNNNNNTNNNNNTANGGANAAGATGTGTGANC
CCNNNCGNNNNNNNNNNNNNNNNAAGNAGTGNCTCTTTGACGTCGGACAGGGGGNANACNTTNNNNTCGG
GCNNNNNATNNNNTAGGAGCNGNNNNNNTGCAGGAGTNATGTCGAGNGCGAGCNNNNNNNNNGANCGGGT
GNGAGTGGTTATCCTCTAACNNAACTGTAGTAAANNNGCGAGGGGGGGAACCACGGAGTGCCGGGTCGCG
GCGCGGCNNNNNNNNNTCTTCCAGNAGNNAANGNTGGCNCGTTGTCGGNNNNGGGCCTTGGAGCAAACGC
NGCNNNANNNNGTGTTCCACGTACCCCGNNNNNTTANNNNNNNNNNNNCTGCATCAACTACCTAGGTGNT
CCACGACATGANNNACTATGNGTCCGGTCCGCCNNNNNCGAGCACCCGGNGTCGGGANTCGCCGAGGTCC
CGCGNNNGGGGCGGACCACGGGTNNCTCGTCNCGCGCGCCCCNNCGCACCGTCCNNNNNNNNNGCCCNCG
CGNCCTCCCGGCCCGTAGCCCGNNACCCGGAGGGNACTNTACTTAGNNNNNNNNNNACGCTTATCGTAAG
TCGGNNGGGCGNNNNNNNNNNNNNNNGANNNTACTNCGCGCAGNNNNNNNNNGCANGTATCCAGTCAGGC
CNGATTTGCGCNGCCGTGAGCCGTACCCCGTGTAGGTCAAACNNGTGGCTTTACGGTGGTGNTCGNNNNN
CANNGNNNGNAGATCTNGTGAGAAGTTTCCGANNGGCCTGAGCCCGCCTTTCACGNTGCCCACCGTTTGT
CCCCGCGNNAAAAATCTCNGCATACAGTCTTCCATATGGGTCCACGCGGACACCGGNCGCCCCGGNNNNT
CCGCCCCCNNNNNNNNNNNNNNNNNNNNNNNNNNNNNNNGCCCGNTTTTCGCCATNGTGCTCCTCCTCAA
TGCTCACATTAAACGTANCTTAACATTCCAAATGATCGCTGAGTNNNNTGGTGACGACCGGCTGCTAGGG
CGGCGAGTGCGGCAGTAGGCCGAGCGAGCGGGCCCGNNGCCGCGGGGGGNCCCGCCGCGGGTCCCCNGNC
NGNNCTTTCNNNGCGGNNNNNNNCGGGTGCGGCAAACGCCAANNGCGCTCTNCGGCGGGGNNNNNNNNNN
GCGATGCCCTTGCTNCCGNNGACTAGGTGATCTACGTGNNNNNNGAGTTGGANNNNNNNNNNNCTGCCAC
GTCTCCTCGTGAGTTAATCCGGGCCCCAGAATCCAGGGTNNNGAATGTTNNNNCCCGCGCCGNNNNNNNC
GCACCNNNNNTTCCGGGNNNNNNNCATGAGCGTAAAANGNNNNNGCCTCCCNNNNNAGTGTGAAAAATGC
CCNNNCACGTCCTCGAACAATAGCCCCCGNNNNNNNNNNNGGCCCGCGAACCCCAGTGTAGNGCGTGCNN
CGCGCGAAGTGAGGATGGCCGCCGACGGGGGGGACCCGCGCTGGGCGGTTCCGTACTACGACGCCTNNGN
ACNNNNCGAGCTNGGGGGCACACCGGCTAACCTACGAGTGCCTTCCGGTGCCACGCTCGAACGGTTNCCC
CTGGGCGGGCATNNNNNGGTGCGACTGGGTCGTCAACTACGAGGATAGANNNNNNNNNNNAACNCGAACG
CCACCCTCCCATACTGGGAGGGTTTCNNGGGCTGGTATAGCCCTACCCACCGNNNNNNNTTCTGNTGTNN
NNNNNNNNNAAAGGNNNNGGTCACCCGGTNNNNGTCACTAGACAACCTCNCGAAGAGNGCCCGCCTTNNG
GCAGGCGTTCAGACAGCCGAACGCGCCGNNGCGAAGGCCGAGGCCTTNCATGAGGGGTACGNNGCNGCCC
TCACACGCCCGCTGTCGGGATCCCCACTCAAGCTTAGGGCAAGCCGCCGTCGNCGGCCGGGCGGGNGCCA
TAGCGAGCANNNNNNACCTNNGGCCTGTNAAGTATTACTAGATAGTCCCCCATCCCTCTNTNNNNNNGAC
CCAGGCCGTCCGANAGACACAAGCTATCTGCCCNGGNCCTGCCAAGTTTAGACGGGCCCGCNAGNCGCCA
ACAAGNNNNNNNNANNNNNNCNGTGCGGCTTTGGGNNNNNNNNNNANNNTCCATACCTGCTCGCATGCAT
CCACGGGGTGCANNNNNNNNNCNNCGGCTCGTCCGCNNTNGGNNNNNNCNGCTCTCGCTCCTAGTCCCAG
ACGNNGNCGCCGGCAGTCCACAGCCCATTCGGNCCCTGACATGCGCTNTCCGCGNCCGNCTNNNNCNNNN
NNNNCNNNGGCCCGCNGCAGGNACGTCAGCCCCCGGGGAGGTCACCTCCCCGGGCNNNNNNNNNNNNNNN
NNNNNNNNNNNNNNNGNNACNCNCNTCATGACTGTCNNCCTGNNNNNNNNGACCGNGCTCNTGGGTTGGG
AGGGACCTGCCTAAAGCCGAAGTCCCGGAAGCGNGNNNNNNTGTCGTGCTGCGGCAATAATCNGCCNAAT
GTCCACCANNTTCCGCNCCTCATTCGAATCCCCGCCGCGTTCGTAAGNGNNGCGAAACGCCNCGCGAACA
NNNNNNNNCCCACCAGGGNGGCCGNCGCCCACGCGACGATGCAACTAGAGGGGCCGGCCNNNNNNNNNAN
NNNNNGCCCGCGANANTTCGNNNNTGCGGGAGCCTGACAAGGTAGATGTTGCGGTGGCNCCCCCCGGCCG
TGCGCACNNNGTACCCGGTGNANNNTGCAACAGGCAGTNCCAGAGAGNNNCGGGAGGCCCGCATGGCCAG
AGACCAAGGGCCCTGTTGAGCACNNTACGCTCATCGCCGTCNNNNNNNGNTGNNNNNNNNNNNNNNAGCT
CACGCGGACTTGCATANNNNNAGTACGTTGACTGCTCGTACACGNNNGACTTGGGANTGGGCNGCCTGCC
GGCCGGGCNNANNTCNNNNCNCTGNNATTNNNNGGTAAACCGCGCGTCTCGGNCCCNNNGCCNNAAAGGC
ANCAGTCTCGCCAGGGGCGNNNNANNCGTGTGGGNNCGCTGGTGACGNNNNNGTAACGCGTANNNNCNGC
GCCTACCGGNNNTCGTTTCCNNNNAGGGCACAGACATATGCNGANNNNNCNTGCCCCTATGTAGACAACG
GTATGGCCGATTNCGGGGGGTCCGCCCGGGCGCTACGATNGGGCGGGCGGGTTNNGGGCACGAGNNNNNN
NNNNNNNNNCCCTCCAGGCGGCCAAGCGCCCGNNNACAGNNNNTGCCGTTTCATTCGAGNNGGCTCCCTC
TGAGAGAATNNATACGGTTCACNNNCNNGNNNNACGCTTCTCAGCCGCTGAATAAANCTCAATCGGTGTN
NNNNGTTCATAGTCACAGACCGGTCCGCGNNGCTGCCCCGCGGTNNNNNGGCGGGCGAGCGNACGGGGCG
CGAACACGGGCGGCGGCGAGCGGCAGAGATAGGCAGTGACNNNTGATAATGCTGGCCCTANNNNNNTCTA
CTCAAGCGCGGNNCNACCGNTCGGCCGCCACTGTCAATACGTGTCGCGCCCCTTGGGGNNNNNNNNNTTT
TTCGTGCTANNNGGGAAACTCGNNCCCNGNCANNCNNGCTAGGTNGGCGGATCGCCTCGGGGGTCTGACA
ACNNTANANNCTTGTGCCCNACGNGCGCCCAACACTCCCGGGCCGGTCCGCGGGGACCACCCCGCCAGGG
TCAGTCCTGCACCGACATCANGGGCGTCNCTTCACCNNCTGTATGGGACCGCNTTAGTCTCGCTAGTTAG
ATCAGATCGCATCTTNNNNNNNNNNNNTGCCCCTGCTTCNGGCCTAAGTGAANNGATGCGGTAAATGAGC
GCACTNGCGTAAGAATAGTCGACTCCTAACGCCGGCNNNNNCGGCCCCCAACGTACCCCGGAGAGCGACA
ATCCACGTTGACCGGCACACGGACGTCAGTCATGTATNNTNTGTCGGNGCNNNGGCGGCNNNNNNNNCCT
GTACGCGANNNGCGGGAGCANGTAGCTAGCCCCAGGCGGGACCNNCNNNNNNNNNNNNGGGAGCGNNNGN
ACCACNGGCGGNGCCCTGAGTAGCNNNTCTCCCANTGTNNTTNNNCGCTGCCGACCTCCATCGCCTCTGT
TCNGCCACTNNNNNNNNNNNNTCCACTTAGTGCGCGCAGCGCCCCTAGCCGGCNNNNNNNGCGGAACCNN
NNNNCGTAAGTCAGGGTCANNGTGCGCGTAGCGCCCNGATNGNNNNNNNNNNNGCCCGACCTCGTCGCCT
GAGCGGGGGGCCTGCCTCGGCCGAGGCGGAGNNGNACNGNCCCCACAGGTCCTCAGCCGGTCTTGGTCCG
CTANTGATTGAANNNNNNNNNCAACGGGNTGAGACACTATGGCGAAANNNNNTGGTTCAATTGAAGACCT
GCACCTATGCCTCCNTCGGCAATGGCGGCCCCGTGCGGTAGGCGCCCACATGTCNNNNNTGCCCCTAGAG
GTTGCCTTCCNCCTGCTACGTANNNNTGGCCTAACCTGGCCNNNNTCCCTGTCGGGGGGCCTGGGCNCGG
CGCGCCACGNNNCTCCCTAGCGGGATTGCCGGCAGGATGGCCNAGCTCGNNNNNNNATGGGGCAAACTGN
TGCTTGCCGCCGCCGTGGTTGCTATTGGACGGATAGTGCGACACCATTCGTCTNNNNNAGGACAGGCGCT
GTCCAAGCGATGCGACNNNNNNNNNNNNNCNGANNGACCAATTTTTTGAACGCGTCNGATNNCCCTCGCA
AGCAAACGNNNNNGTGTAGAGCCCGAGAGCAGGGTGGAGGTAAAGGTGGGCTNNNNNNNTNGGCCCGTGG
GGAANNNNNNNCCTTACCGGCGAAACNACGGAGATGCNNATGACGTCGTGGATACNCCCCGCCTGGTGCN
NNCTTTGNNGAGNNNNNNNNGCAAACNCCACTCGCGGTNGTCGGGGTACTCNNTCGCTNNNNNCCGTGNN
NNNCGAATNNAGACCCTCTGGACANNNNNNNNNGGTATTNACAGATCCCGCAAGGGTNGAGCGTACCCCC
CGTCCCCGACTCCNNNNNNNGGTCCGGCTTCCACCCGCTNGCCCCGNCGNNNNNANANGCTACNNNNNGG
GCCAACAGTTCTTCATTACGGNNNNNNNNNNTATTCCGCCGTGGCCCCCACCAANNNNNNACCACCTTAA
GATGTTTGTAGTACAAATTTANNNNNNNNNNNCGCCANAAAGCCNNGCTCCATCCTCATCATTTCAAAGA
ACCCCGCNNNNNNNNACCAANNNGCATGNCCCTACAANNNGATGGACATGNGCGGTATGACCTCTTACCC
GCGNGCTAGGACCAAGATACTGCGATTCGCCGGAGCAGTCGCNNNNCTGGCCGCGCGGAGCAATCACAAA
TAGGNNNNNNNNNNNAGGTCGNCTTTNNNNTGGAGCGGGTGACGGCCGCGCCCGACGGAGCGGGCCGGGN
CNGCTAGCCACGTAGGGTGAGAANGTTGCGCCCGNNNNNNNNCCCCGCCGGGCGGCGGGACAGGCGGGGT
ACGTGGGTGGGCNTGNCGGACCANNNNNNNNNNNNNGGGCTCAGCTGTTTAGTCAGCAAGCAAGCGTCGC
GAGCCGGCCGCGGCGTGGCCCACGTCGAACTCTAAATGCGGACGGCGTCGTTCTTCTCGAGTACTCGCTC
CCGTCGAGTGTGTTGNNNNNNNNNNCNNNNNNNNNNNNNNNNNNNNNNNNNNCCATACANNNNNNNNNNC
TGGGGNNNNNGACNNNNNACCCCGACCAATAAGNACTAGTAATCCCGACCNNCATCTACTCCTGCTGAAG
TNNGAATNCGAGCATTAGAGNNGNNNNCNCCCCGNGNTNANNNNNNNNNNTCGAAANNGCGTGATCTGAT
CTTCNNNNNNACCTGCAGGGCGCACCTGGGGTCCANNNNNGGGGNGGGGGCTCTCACTNGTNGNCGCNNN
NNNNNNGGGGGGCGGCTGCCTCGCGGTGNNTTTTTNNNNNGCCCGCGCACGAACCGCNGTATGGCACNNN
NNNNTGGNNNNNNAGGGTTACAGGGGGCCGTGGGGGAANNNNNCGCGCACTCNCTCTCAAGTCTGGGCGT
TTCGNGCCGGCGCCCCGNNNNNNNNNNNAGNNNNCGCTACCCGGCGTCCCCGCATACGCCCCANTGTAAC
AAGGATGGAACTACGCCCGAACAATATGNNNNNNNNACGGCGNGGGTTTGACGATTCCTACTCGTACCAG
GCCGCCCTCGCNGCCTTTCGTCGTCGGGACCCTGCGGCNGGGCNCCGGGNCACCGACNAGCCGCCNCGCT
ATTCNAGNCACCAGTCCGTGTGNTCACGACATGCGTTCGAGGAAGACTATTTTTCGTCCAGCCCCCGGCC
GCCCNCCAAGCCTCTCAAGAAGCTGGACAACGGCNNNNNNNNNNNTGGCNNNNNNNNNNNACACGGGTGG
GGNNNNGGCCNNCGGNNNNNNNCGTCACCTGCAATGCGGNNACGTCAANNNGGCGAANNNCTGNNNTTGA
AACGNCCNCGCTGGGCGNNNNNGGCGCTCAACGCAAACGTCGGAGCAACNCGGGTTACGGGAGGCTTAAC
CGCCTTGCACCAAACAGTTATNNNNNNNCCGTCCCNNNNCCCTAATATCATGGGGTGCGGGTCGGCTNAC
NGNNNNNNCGGCCCCCCCCTTACNTCTNNCGCACTGGGAAGCTAGTACCCGCATCAANNGCCAGNNNNNG
GCGNNNNNNCCNCGCTTCGGNNNNNNAACGNCCCCGACCCTTGACGCCCGCNNNNCACGNAATTATCGAC
CGGCCGTNNNNNNNNNNNNCTTCAACCAGANNNNNNNNNGATTGTGGGTAGGTGCTGACCCGGGGCGGAT
GGACGTCTCGAGCGGCCCCCGCCNNCACTGAAACGGGACCCTTTTACTTCTAACGCNNNNNNNNGTTGAC
GCCTAGGNNTATNNNGNTNGGGAATCAGAGCCCGCGACGGCTACCNTGCCCTTGCGATCCNNNNNNNNCA
GGGCCCGCGGTTGCACCCGGTCCAGTNNNAACCAGTCCGGGGGCCGAGCGCAGGACGCAGTTNNNNGTGG
GGNGTANNTGCGTGTATGCTCCCCCGTGAATAGGCNNNNNNNNNNCNNAAGAGGGTGACGCCCGCCCGCN
TGGNNNNNNNNNNNNCCTGCGGCTTTCCGACTGCGCGCGCGGTGTCCGCGTGTCGTNATCTTCGGACNNN
NNNNNNNNNNNNGCGCGTTGGTTGCAGGGCNNNNNGAACAGGCAAGACAGCCCGCGGCGCCCCCTCGGGC
CAANNNNNNTGCCCGNNNNNNNCTNAGTTCCTCGCACGAATCACGTGCTGCAAGTGGGAAGCCNTCGCGC
TCTTNNNNNGAGCGTGGCTGAAGCAGTGACNNCAAGACGTNNGNGCNNCGGGAGACGCTATCAAGTCATT
GCGTATAGTCACAACCCTACCCAGTGCGCACCACGGNNNNNCTGGANAACNNGCCCATAGATGCCAGNCC
GAAGGAGCGGNNNNTGTTNNNAGGGCGGGTTGGGCCCCACGTGCCGCAACAGGCGACCNNNAGCTAAGGA
AACCCGAAGGCGCNNNNNGGATGAGAGAGATTGTGNCCGAGNATGNNNNNNNNNNNCTAATCCCCGTGGG
GTGNGCGCGAGCGCNACGGAGACCCGGGCCGCGCAGCGCNNNNNCGANNNNNNATGCANTANTTTCACGA
AATTGNNCGCCNCCTNNNNNNNNGTGNTGGGCTCTCCTGGAACGNNNNNCCGTCTCTCGTANNNNNNNNN
NNNACTCCTCCGNNNNNNNNCGCGANNNNNNNCCTGTCGNNNNNCCTGCAGAAATGTAGGCGCGCCCCAG
GACCATAGGCNCGCGCNNGTAAGGCGGTACACGCGGCGAATCGNCTGGNNGCACCCCNNNNNNGCAGGGA
TANGTATGGGTCNNNNNNNGGGCATCGTCCNAATTCCAGACTTCCGAACTGCGNTAANNTCNNNNTGNCG
CCCNNNNNNNNNNNNNNNNNNGAATNNNNNNNNNNTANNNNNNNTNNNNNNTGCGGNTNAACCCCNACCA
AGCCGTAATAGNNNNNGCCGGATCCCGATTNCCGAGGAGGGCGNNNNNTAGGNNNGCGTTATCGGNCCCC
NGGNNNNNTACAGTAACAGNNGNNGNNNCAGCTCGAGTGCCCNACCGGCACCACGCCACATTCTCTTCTN
NNNGCCCCTGTGCCTGGGNAGCCTGAGCGCAGTATGGCACGGAACGGAAACCNCCCGTCCTGCCTGGTCT
GCGAGTCGCTCTGCGGAGGTGTGANNNGGTTGTTCAGTAGCCGTCCGGCCCGCCCCCTGGCGCCCGACGG
CTCCGCGCCAGCNNTGGGNGACNNNAGGCCCCTGTGGANNNNNNCTNNTGTGGGCCGCGCTNTGGGTAGG
AGNAGCAGCCCCGTCCNNAGGACAGTTGGNNNNNNNNNNNNNNNNNNNNNNNGCCGACACTGCTATGGCN
NNNNNNNNNNNCGGCTNNNNNNNCCCTGGGACGAAGGGCTTCCGCTGGTCTTATCCGGAGTGCGTGCNNN
NNNNNNTTGGGGGANNNNNNNNNNNCCCATCGAGAGCGCCCATNGNNGGATCACTTGCCAGGAGGGTCTC
CGNNGTCGGCGTCCGGGGTGTCTTAGACGCGCNNNNNCGCTCTCCCCCGGGCCNNNCAGGTAGGGAGTCT
TGAATTTNNNNNTCTACTTTGCAGGCGNNNNNNNNNNNNNCCCGGCCGCGGTCGTCCGTGGTTACGCTCG
CGAATGCCCCNNTCNNCCTAGGCAAGNNCAGACNNNNNNCCTGGAAACGAGGGGCTCACCTTCTGGGTTA
CGCCCTATANNNNNGAACTTTCCGCCATNNNNNNNNNTGAGGNCNNNAAGTGGCGGGCGCTTGTAATCCN
AGTGGACCCNTANCCACGANNNNCACGTGCCGNCCGTTGGCCGTGCCACGTATAAGANACGNCGGTCGCG
CCACTGGGCNCNNNNNNNNGTCATNACNACNNGCGCCCNNNNNNNNNNGGAACAAGCGCCGCCACCAGGG
TAAGAGCNNNCTGTGACGCCNCCCNNNATTCGGATGNNNNNNNNACGAGGCCCCAGNNNACGCGCTCCCC
TACGGGCGCGGGCGCCTTTGTACCTGACANNNNNNNNNNNNTNNNNGCCANNCCGGCANNTCACNNNNNN
NATTGCTTGGTGGGTCGCGNCCTTCNNCGANNNNNNNNNNCTGCAAANNNNCCTCTCCCTCTTGGGCCAC
ATACGGTCCTAGAGGCAGTTGCCGCCNNNNNNCGTTCAAGGGTATTTTNNNGTGGAATCTAATAAGGAAT
CAACACGGCNNNGCGCCCCACNCGNTNNNCCCGCNGACGCTTGACGGCGCCCGGCNNNNCATGCACGGCC
AGAGCCTGGCGACGCCCTGCAAATCAAGTTTTGAGCATATCTCTGGACAACCAACAGTCTNNCNNNTGGG
GNGCNANNNNNNNTTGCACNNNNNNNNATTTNNNNNNNNNNNNNNNNNNNNTCTCCTCCCCCTCAGTCCT
CACGTCGCCCTGNGCCNGNGNGCTNTNCGTTATGTTGTCCTGGCCGTATACGGTNANCNNNCGGCCCCGT
GGACGNATCCNNCANNTCTTGTNNNNNNNNNNNNNNNANNNCTNNCGGCCCNGNGCGNACGCGCCNGCCT
CCGACCGATCAAACAGGCCAGCTAACCAAGTGGCCTCNGAAGGAATATGNTACNNCCGCGGGGGGCCNNN
ATGTNNCGGGGCNTNGACCGGCAGTGNNNNNNTCCCACGTGTATGTNNNNNNNNNNNGCTGCGCGCCTAG
GCGGAATTCTCCATGTTTTCGGCCGGCCNTTAGAGGCCNCCAGTCCCAGCGTTTCGCCCGCGGCCCCTGG
GGCGTAGGAGNCAAAGTTGTCGAAGACTNACNAGGNGTGNNNCCGAAGGATAATCTGAATCGGGCANNNN
NGGAAGACCAAAGCTNCTCCACGGTGGCCTCGCNNNNNCTTTACGNNTGCGCGGNNNNNNNCACGGCCGC
ACCGAGTCCGACNNACGCAACAAGGCCCGATAGTGGGNNNNNGGCGTGCGGGTTATCCAACCTTGGTTTA
AAATGCGGCGGATTCAGGTTGGCCTCCCTGTNNNNCTACCCGNNNNCNGGGCNGNACANCAAGTAAAGNN
TCAGGGGTATGGNNNNNNNNNNCGGAAANNNNNNANNNNGGTTTACACCCGCGTGCNNNNNNCGGTCCGG
GCCACTCGGCGCCCACCCNNNNNCGGNNNNTAGNNTACTTCGCGCCACCGCCCGCNNNCTGANNNNGTCC
CCCGCCACNNNNNNCTAGATACTTGGCATATNNNGGCGATACGGACCGNNNCCGCGTGCGTGNGGTNTGC
GGNGGGAAGGAACTGACACTGAATTNNNNCGGCACAGGCACGGTNANGCGCGACCCGCCCCCATACANCC
GGGCGATANCCTGNNCACTCCGTGTACGGCACGGACCCCGACTNCGGTCGTCCGAGNNNNNNNNGGNCGG
CCGGGAGCAGGGAGACTTCTTTGAGTCGAAGNNNNNNNNNAAGNNACCCCTGTTTCCANTGCCCCGGGGC
CGGGCGCNGATGGTTTAGACTCNNCGCCCCNTGCCCCGANAGACGCNCTCCCAGCTGTAACGGAGTGTGT
GCNNNNNNGANGCCNNNNNNCACATCCCTCCCTTCCCTGCCGATGGCTAGGTACAGCCCAGCCTTTCGNN
NNCAGAAACGCTCCCGCATCTCGTTCCAGNCAAGGTNAGGGGGNNAGCGTTNTGAGCGTCGCTCGAGTAA
AGGGGGCACCCCTTCGCGCNCCACTAAGNGCACAATATAANNCCNNNNTCTGGCTCCGCACGCGGCCCAT
TGNAGGCTAGGAACTACGCNGAACCTNAGTCAGGTNGAAATGGTGACGNNNNNNNCGCANCNNNCTGGGG
ANGCTAAGTGGAGNNGGGNNNAGGTGNAAACCCCGGTGCCCGAATCCAGCGGCTAAAAAGGANCCATCNN
NCTTGGCNNNNNAGCAACGAATATCTAGTTCGGTCTCGNGTCTATAGCCGGGAACCATNNNNNNNCTAGG
CAACGATTAGCGCAGGCCCATCAANNNNNATATGTCGATGCCCCANNNAACCGCGGCAGCTATACCGGTC
GCGTGGGGTGGCTGACGCCNTNCGGCTTCACCAGCAACGGTGCGNNNNGCGAAGATCCGTAGTTGGCGAT
GCATGTTGCGTTCCCCGNNNGGGCAGCCGGGGCACTCNGCGCGACCCGGANNACTTNTCCCCNACACCNG
GGGGCTGTGGGNGGGGACCGNNTCCCGTGTNGNNNNNNAGCGNNNTTGCTNNTCCAGGAGGCNNNNNNNN
NNNNGACAACTTCCAGTGTGAATNNCAGACAAATTTCAATCTAACNTGCAGGGGCGCCGGATGCGGGGGC
GCGAAGGGCGCGGACGCCTAACCNNNAGGGGAANNNNCTTGCAAGGCNNNNNNNNNTACACNNGAGGCGG
TCCGGGGGTAGTATNNACTCTACCGCGGNNNACCAGAGAGTTTGGGTCAGNNNCCGGGCCCGCGCCGNNN
NNCCGGTGGGANNNNNNNNNNNNNNNATGGAACGACNNTGGCGTGAGGCAGTCCANGGGGGAGCGCCGCG
TTAATTAACTNNNNNNNNGTCAATCTTCCCCCATCCCGAGCCCCGNGACGANNCCTTACCTTTCCCCTGA
GACCACTCCNNAATCGCCGGGCGNNNNGNNNNNNCCCTANGCGGGCGGCGTTAGTTCGTANNTGGCGCCC
GGCAGNGGCCNNNNNNCATTAGGGTGCGTAGTGGAGTCGTGTTGATTGCCGCGCCTAGCAAAGGCTCAAT
CTAAGGCGGAGTTCTTTANCNTCGNNNGCATGTGGTATCTGTACGNNNNNGNGTGCNCNGNNGNGCCGCA
CATATCCCGTGCGTATCGCCGACCGCGATNNNNGATCCTCGGCGCCGGGCACGTCGGGGCCGTTGCGATC
CGCCAGCCATTGTTAGGGAGCGCCGGACAAAGTCGCCCGTAGCCCCCGGGGAGNNNCGGCTCTTCACGNN
NNNNNTACGTTGAGCCGGNNNCGACGGTACTGCGGTCTCACGCAGGATNNNNNNNNNNNNNCCAGCGCTA
GTTTAGCCCCTAGCCGAGCCACGGNNNNNNCTCCNNNNNNNNNNNNNNNNGCGCTGGCGNNNNNNGTATT
CATTTCAACCCGGGGCATCNNNGGNCCNGNGCGNNNNNGCGTCTGTCGCCTGAGCCNNNNNNNNNNNGNG
GNGAGTTCCGGTTCGGGTGACNGNAAAACACTCCTAGNAGCGCGCGTGCANCCCCCAGCCAGTGANTGGT
GAAGCAAGCTCNNNTGTGATCGCNNNNCNATTTNCNCNNNNGGNNCGGNATCAGTGTGNNGAAACCGGNN
NNCGCCCGAGCGACCTTATAGAGCCAAGNNNNNNNNNNNNGNNNNNNCGAGCCGGGAAGCATTAATGATG
AGCCGGGNAGGGATTTTTAGGATANNNNNNGCGCCACGAGCCNNAGGGGGCGGGTAATTCAGCTACCGCA
TAGGGGAGCCNGAGCAGTCTCGCCCCTGGGCGTCGGCNCAGGGCCNGNNNGNACACNNNNNNNNNNNGGA
GGGCNGTCCNNNNNNNNNNCNCTNNGGNGNNTTAGGGTTGTANNNNNATGCGGGTCANTANNNGCGGTGG
TGCNNTTCCGTGNGAGCNNNNCTATTAACTAACGGCTCGCATTGAGGAAGNNGGATACAGCTCCGGCCAN
NNNNNGGAAATAATCTCGCCCCGCTGGGGAACAGCGCNCCTGCTGTAATCTCCCANNCTCNTTAGAGGGG
GCGAGCCAGTTAACTCGGCTCAAATGTCGAGGGGATCATTACCGCTCCGATGGTCCACCGCCCCTTTGTA
CAGCGCCATCCTTACGTATGGCGNCGAGCNGGATGAAGNNGGGCGGCGCCNNCTCCCCTCTTTGGTNNNN
NGCAACTGACTCAGCCGCNNGTNTNNGAGCCTTACTGTAGGGTCTAAANACCCTCNTNCNNNNNTCTTTN
GTACTCGGNNTCTCGCCCCGGGTTTCATGTGCCACAGTCCTCCCGGAGNGCATGCGTCACGTGCGAACNG
AAAATTACAGTGCCGATGGCGNNNNNNNNNNNNNNCNCGGGTCCCCGGCAGCCGGCCCAGNNNNNNGCAA
CTGGCAAGGGGGGTAGTATCTGCCATCAGNNNGGCAGTCAACGGATTGGGGGGCGCCGGATCGNCTGCTA
TCGGGCATTGGNNNNGGCNNNGCGNTTACGACTGTCGTAAGCTTTGGGGGTGGAATCACTCGACCCCCGT
GACCACGCGTGGCGAGGCCGTCTTCCGGGGCTACCNGGGCGAAGGGTGGGTAGCCTCCCAGAGCACTCGG
NNTNNNNGGTAGNNNCCTCCTANNGCGCCCCGCCCTTATCTAACACATACCCACACGTTCCAGGCGGCGC
NTNCCATATAGNANCTNNNNNNNCGNNNNGGCCNNNGCTGCTGCCCCGGCGNCTNCGGGCACCGATACAA
TGAGTNNCAGCGGAAGGCCNCAGCCTCTAAGGTACGGNTAGGCCCNNCGCGGCCGGCAACGGCGGGNCGA
GATATACTCCGGCTCCCAGGGTCCCTGGAGCGTACATAACGGGGCGGCCCTGGAANNTCCGACAACTGAT
CGGTCCGCGNNNNCTAATGTGTCGCTCTCNGGNNNCCCTGCCACNGGTGTCCTCAGCCTGTGCCCNNCGT
GCAAAGACATCTGTGTCGGNNAAGNNNNNNNNNNATATNNNNNACCCCCNNNNNCGTAGGCCAGCCCGTG
CTCAAGTGGCTTNNNNNGGCGACGGGGGNNNNNNNNACGNNNNNNNNNNNNNTAAATGNNNNNNNGGCAA
CGACTACCCCGCNNNATCTACCTGCCCCCTACNNNNNNNNNNNNNNNNGGTGGCTGTGAAATGCGCNCNG
CNNCGCGGCTCCTCCGCGCCACCCAACAGGCTNANNNNCAGGTCTGAGTGGCCGACTGTTTTAGNNNNNN
NCGGCCCNNNCTTCGGTTTAANNGCACTTGTTCGCATCNNNNNNNNNNNNNNNNNNTTGGGCCCGGGGCG
TGCTCGGACGCGTTCCGCAAANNCNGCTCGCCCCCCGGCCTTGGCACGGCGGCACGATTCGATAGTGTAT
CCCGATCCGTGGCNAANNNCCCGCGTNNNNNNNNNCCCCTTTTTGACTAGGAAGGGGATTGCACTGGGTC
AGTGGGTGGGCGTTGTGTAANNNNNNTNNNNNGGAGGGGNNNCCGACAAAGANCCNGCTTTGCNGGACGC
CGTCCCCCCTAGCAGCCCCANCCGCGCCGCGGCTGCGTGGCNGGGAGCGGGTCCGGCCTGCCTGGTCAGN
NNNCCCTGCGCGACCGGTCCGGCGACCGTGTCANNNNNACTGGGGTTGNNNNNNNNGGACTGTAATGACG
AGCCACCGNNNNNNNNGGACTACTGNACGNGNNNNNNNNNNNNNNNNNNGCGGCGGAAAGGAGTCGGCGG
TGGGCCGGGCCCACGCGNNNNNCAGCCTTGGCGTGCCCAACTCCCCGCCNGTGCCGCTGCCGGGCCGCTG
GGAAGTNNNNNNNGGGTCTCTNGGTNNAAGNTNNNAAATACGTCAATTTTACTGNNNNNNNNCCGNCGGN
AACCCNANNNNNNNGCGGGCCTGATGCATCNNNNNNNNTGCCACCCACGTTTGATGACTCCTACGTCAGN
NTNCNNNCCNGCGCNGNNNNCGGAGTTCTTTATACCACGCACCAGCTGTTGTTGCTTAGTGGACCCCGCT
CTGTCCTCCNGTTCCCGAGCGATTNGGATNNNNGNNNTGGCAGGAACGTTCATCATGGGAAAACTACGCT
GATNNNNNNNGCCGGCNNNNNNNNTNGCCANNCCNNNNNNNNNCNNNNNNNGGTTGTTTGATCGTCGCTG
CACCCCGCGGCCGGTGCTGGCGCTGGGCGCGCCCGAACACGAGTGNNAGGCATTGTTCGGTCGCTATTGC
GTCTCACTCGGTNNNGGACTNCACCCCCGATTGGTAGCACCTNNCNNCGAGCCCGTGCCNGGNNNNNNNN
NNNAGAGAGGANTNAGACTCCGGNACNGAATACGACGTAGTGGAGCGCGGTGCCTCGTGTGGGGGGCCCG
GGCCGCGAGCTTAGAANNNNNNNCGAGTACCGGGCGGACGCTGCACNNNNNNNNNNNNNNNNCGGATCGG
CTTGCCGCCCCCCCGCGGGAACTGGCNCCCTNCGTGNAAAATGCNCGACTGGGTCATGANNNNNGGGTAG
TTATAATTTGACTCCAATGGTCTGGCNGTGGGNTGCCGTCTGNNNTTAGTAGGGNNNCCGCCCGCACACC
GAATTCGGAATNNGGGCGGGCAGTAACGAGTCNNGTTAANAGCACNANCGGNNNNNNNNNNNTGCTATGG
GGCCAGCGCGGCNGGGNCGCTTGGNGACGAACGGCCGAGCGCGTGGCCNNNNNGTGTGCAACCTGCGTAT
CTGGCATCACCCCCCGCGAGTCACCCAAAGGAAACGGCCCAATGTGTNNNNNNNGCCACCCCTGTGAGAC
CNNNNNGTCCGATCCGGCAGAGTCGCNNGGGACCCTCAANNNNNNNNGCGAGCTTCCCCGGAGCCACTAG
GCCGGGCNGCCCGGACCANNNNGAGAACAGCCANNNNNNGCTCACGCGCCNNNNNNGCCGTCGAGCGCGC
GACGGCTNNNNTGAGGCGAGCAGCGACTTGGGGCNTTTCGGCTCAGTNNTTNNNTTATNNTGNNTGATCC
NAGCGACTGGGGAACGNGGCCNNNGATTAGTACGTATGGCTCCCGCGTCANNNNNNNCTCCTNCTGGGTG
GNNNNGCCCCGCTCTTTAGCCTGCTCCCNNTCTNNNNNGTNATNTGTGACCCACANCAGCTCTCCGTCAG
CACCCATTAGGGTCCCTACANGTTCGCAGCAAGCTCGTCNTGGCCCTCGTCCGTGAGCGTATNNGAAGCC
GGCCAGTGTCNCCCTACGCCGCGAGGCCGAGCGATCTGACGGCCCCGCCCCCCGGTCGGGCCAACNACCT
CCATCTCACTCTCATTGGAACAATAGATAAGACGNCACGCGAATAGCCTGCNNNNNNNNNNNNGCTCTGA
CNNACCGGGTCCTCGCGGGCATACGGGGCGNCNNNNNATACCCCAAGAAGGCCCCGGACTTGGGCGGGCA
CGGGGNNNNNNNAATNNNNCGTCGGATAAGATCNNNNNNTGGGNTTAGGATGCGNTACTANNNNNCCTGT
GGGACCNNTCCGGACGTNCTTGAGNNNNNNNNNNNNNNNNNNNNNNNNNNNNNNNGGTGGCGAGTGGGCG
NNCCCNCCNGCGACTGGCGTGGCCTCTCGTGATCGCGTGGGACAGGGTCACTCCACAGTAGNNNTGACTA
ACNNNNNNNGGCAAGTGANGATGTTGGGCCGGCCGCGGACTAGGGCACCCGGGCGAATTGCTCCACCGCA
GCATACCCCCGGGGCCCAATGACGATACATNGAAAATNNNNNNGATANGCCAATGTAAGNNNNNNNNNNN
TCTGGTCTGAGACNNNNCGAGGCGNNNNNNNCGTGNNTNGGGGATGTGGTAGAGAGTATGCNGCGTCAGA
TTGAGAGTCGCCCACACGCGGTACAGAGGNNNNNNNNNNNNNNGGCCTGAGTCGGGAAATCCTGCAGGNC
GCTTGGCACTCCCTCAGGCGGGAGCTGNCAAGTTTCCGNNNNNGCTTGNTCTATTGAGNTGATCGACTCC
CNGATGTGCTTCTCCGCNNNNNNNNNNGACACGCCCGGTAGTGCTTGTTCACCGATAATGGGCGGCTTCT
ATCGNNCCGCCCCTGCNCNNNNNNAAGGTGCGCCAGTGTGGAGGCACGAGNNNCTCCCNATGCCAGCGGC
CTTCCGCCACAAACAGCCCACCCGAGCTGCCTTTTCNGAGCTTNNNNNNNNNNNNNGTGGTCTTCGCCGC
ACGGTATTGTCCGGGACGTCGTGCGGCTCAGCGCNNNNNNNNNNNNNNNNNGAGCCGCGCGAAAANNNGC
TCGGTCGGCTCAGCCNNGCGGGCCTAGCCGTAGCCCGTGCTCGNGANNTCANNNGNNNTCNNCCGGGTTA
NNNNNNNNCAANCCATCGCGAAGTNNCTGGGNGGAGCCGACCTACGGTCTCTCGCGCCGCAGCGACGGGT
CCCAANGNNNNNNNNNCCGGTGNNNNGCGGGGGAGGACANNTTACCTCACTTGGGTCTCAAACTGAGGCT
CCCGGCGANTCTCGCTGATCAAATATCCGCNNNNNCCTTCTCCCNCTAACTCGCCATGCCAATCAAGNAA
CAGCGGCNACCCATCTGACAAGTGTGNGGTGTCGACTNNNGCATGCCGTNNNTTCACCCGGTTATTGACC
ACCATAGGCTCGCCGCTCGGGTGCTGGCGCAGCGNCATAANNNNNNCAGCTCCGTACTCCAGNNNNNNNC
NGTGGCTATCGAACANNNNAACCTCGTACATCTTCGGCAGTCTTTTGCTGCAGCACTCCGGAAAAAACGT
GNNNAGAGTTNNNNNNNNNNNGGTATGCGGTCGCCTCCCNGGGCCCCTCGACTACCTNNGTTGCCGGCGG
GGACTTGGCGTCNNNNTTCGTCTGGAATTGCGTGATNNTGAGGTTATGGCGGGCTGTAGAAAGTGTTGAG
AGGCGNNATGCNATTCGTCCACGGGCCGGCNGCNNNNNAAGTGCGTGGCGCCCCGCGAGGGCTTTGCGGG
CACTCCGCCAATTTNGGCAAACTGTTCNNNNNNNNNTGATCATNNNNNNNNNNNNNNNCCAGTAGGNNNN
NTAAGCAGGGCGGATNNNNNATTCGCCTGTANNNNACGTGAACTTTCTAANNNNCCCCCCNNNNNCGANT
GGCCNNCCTGATGCNCNCAGCGCTGAGGTCCTATAGGNNNNNNNNNNNCGGAGCCATTTNNNNNNNACCA
CCGANNNNNNAACCCAGTTGCTNNTAGGCCTTCCGCGCACCCTATCATAAGGTATGAGGAGCCATTANNN
NACGCGCNGNGCNNNGGCGGACACNANGTTTTGGNGCCANNGNNNNAANNGCCTGACTACGNCACGCNNN
NNCTAAAGGTACCGNNNNCTTGATCANNTCAGGGGGTGTGCAGAACCGNNNTGGGCCATGTTGTGGNTCA
NNATAANNCGAAAGCTGACCCTCGTAGGTCNNNNNGGGCCTGAGACTTGACTGCTACNNNNNGCGCTCTA
CCGCGGCGGGGTTAGANCGGACAAGGACTATACGCCATACGCCCTCGCGTTTCNNNNNNNGNNNNNNNNG
GNCCCGCAGAAATGCNACNTNNNNAAACNNACCTAGAGGNNNNNGCGCTGATACCCCCCGGGGCCCAGCG
ACTCCGTCTNNGATTNNNNNNTAGGCCGAGCTGGTCGGCGGCCNGGGATCCTACNTTCTGGCACGACATA
NNNNNNNNNCCTAAATCNCGCGGCCGGCCCCGCTGCGGNCTCGGCCNTGANGGNCCCATGGGCGACTCCT
TGTCGTNNNNNNGANNGNNNGTAGACCTGGAGGTTCGGGGCAGGTGGACGGGCACACACACTGAGAAGTC
AACAATACTACTGTTTTTNGCGGNNGNNNAGCCNCGTACGGCCCGAACACTCGTAACNNNNNCTTAGGNA
CCCCATGNGCNANNCGNTGNNNNNNNNNNGNNNCGTGNNNNCACGTGGAGCGTCACNNNNNNCATCGCAC
AAGGNTTGGGCACTGGCCACTTAAGCGAGGGCGCACGACCGAGNGGCNNNGGTAGCNNNNNNCCCCCGTG
NAACCGGCCACTTTCATCCGANNNACCTACCCCAACCCCTTGCGAGTCCGCCNNNNNNNNNNNATGACTG
GNCNNANNNGAGCCCNNNNNCGCCANNNNNNNNNCAGGGNGNNNNNNCACTTCGTTTCGGACAATTTTAA
CCAAACGGAGGGGGGCCCTGGGTCCGCNNNGCGCTTCCCNNNNAATTAAGATCATNNATTCAAACCTNTN
NNGNNNNCACGCCGACTNCNNNNNNNNNAGAGGGCCGCCTTGATGCGTCAGCGTTTTCCTCGTGCGATGT
ATATATGAGCAACCATACGGGCCGATCCCNNATNNNTCGCGACGGGGGGCCCNNNNNNNTCCAGTGTGCC
CCNNGCACGGGGTGCATGAGCANNNCCCNTGGCGGCCTCGNNNNNGNTGCGCACGCCGCGGGANNNNNNN
NNNNNNNACGGGGCCCGTCTCCTGGACGCAGGCAAGNNNNNNGCNCGCATCGTGTTTTCTTTCGCAGCTC
GCTGGGCCGNNNNNNNNNCCCACGGCCCCGCCCTGGCGCGCCNNNNNNNNNNNNGGNGTTGCCCCGTCCG
CATGCCCGGCTCGTACNNNNNNNNNNNNAACNGAGCTGNNNGACACCTAATTGTCCCNNNNNNNNNNAGT
NNNNNNNNAGCTTGCACGNNNNAGANNNAGGTTTTCCCGAGAGCCGGACCACCGATCGAGCCGGNNNNNN
NNNNNNNNAGAGTGGAGNNNGTGCGCCCAGCGGTCTCACAGGAGCCAAGGGAGGGGCAAGGGTACGGGGT
GCCCTGCGCGCCGCGCACGAGTCGTNNGAGCGTCGCGCCGAGTGTCCTTTATGCGGCCGGCGTACCGCAG
ATGTGGCGCTCNNGCACTGGTCCACGCGCCCCAGCGGCCGCTGTCGGACNNNNNGAGGGANCGCAGTATG
AGCNNNGAAGATCCCCCTTACNCCCAGTACGGACCGNCCTAGTCGGATGTCGTTGACAGTAGAATAGGTC
CTGCCCGCTGCGCGAGTNNNNNNNNNCCCGGCCCCCGGCGCCCCACCNNTGGTATGTCCCCGCCCCCCAC
CCGTGGGTCCTGGCGCTGTCCGAGCATGTGGCCCNNGGATACCCTGGAGCCCGGGCCGCCCTGAGACTAC
CGCCATGAGGGCCGCCGTGCGCGCTGGGTGCTGCAAAACGACGCAGCATTCAGACTTTNGGTGGTGATCG
CAGCTCCNCCTCTCATACCACCCNTCGCNNCCTCGATCTTCCGGNCTGAGGAATGCNNNNNTATCGTCTT
ATTGTCCGGCGGCGTAACGNTTAGGACCNNCCGACGAGGGTCTCCTCTAGTGTGNNNNNNNNNNNNNNNG
CCGCACCTCCCCGCCCGTGACCTCCCCAGACTTAANNGCATGGCCCGTAGGCCTCCCGGNNNNNNNNGGC
CCGCGGATCNAATTAGCCCAGTCGGAGNGACGGAGCGGGCGCGCCACTCTCTCCTANNTCCTGTCGTAAT
GATTTCGCGACGGGNCTATGGTGGGGGGTGGGGTGNNCTTGCCGGGGAGTNNTNNNNNNNNNNNNNGGGC
GCNNAGCGCNNGGGCTACACNNATTCGNNGCCNNNNAATTTCCGGCAGAACCGGAACAGGGGGNNCAAAN
NNNNNNTGGAGGACGCCCCCACGNNNNNTGGGGGAGTCCGTATCGCTTGCCCCGTCGGGGACNNGGCCTG
TCGGGCAAGCACCCCGGCGGGCCGGTTAGTCGAGCGGACGNNTGCTACGTCGGGTTGNNTCACGNNCGGG
AGGAGNAATTTGTGTTAAGCGCANNCGAGGAGAAGCAGCCCGGNCNCCCGTCGCCGCGGGACGCGTCNNN
CTGACTGGCNTGGGCGACTGGATCCGGGCCGCTACCAATGGGCNNNCGGCGGGTGATNNCCGCAGGGCAG
ATACTTAATTTCCACCGACGGAAAGCNNNNTTCTGANNNNNNCAGGTNNNNATCACCCCANCGGCATTTC
GACGCGANTNGNNNNTGGACNGTCGGAAGGGCCGCGCCTCTGNNNNCGNNNNCGCCACATNGACCCGCGT
ATGNCNNCGNNNNACAGNNNNNNNNGTACGACGCGTTCGCGCCGCATCNAGCNNNNCCGCCCGCTTTCAA
CAACATTCCCGGCACGAGCACGTCCAGGTTGCGAACATCGNGCCANGNNNNNNNNNNNNNNNNNNNNNNN
NNGGCTNNNNNGGCCCTCGGCGCGNNNNNNNNNNNNNNNNNNGTACTTGGGAAGAGACGNNTTANGGTTG
CACGGAATNNTTTCATNNACCTCCACCCGTNNNNGACACACCCCACCGCCGGTGCTTGTGGGTTGCCTTC
GGCAGTTTGCGNNGNCCGCCGGTACTTNTCGTNNNNNNNACTTTTGNGAGAANCCGGTNNGNNAGCGGGG
AGCCGACACCACAGGCANNNNNNNNNNNCAGGTGNNNNNNNNNNNNGTCCNCGNCNTANGNCCCCTCCGG
GATGAGCAAAGAAAAGNNNNNNNNNGGCCGGGCGTGCCAGTCGACGCCAATCTGCACGGGACNNACCTGT
AGTCTGTACGTGGAGGGCGGATANTCGCGACTGCANGTNNNNNNNCAGGGGGAGATTGTTGTCGAGAAAG
AGGTCGGCTGCTCACTTCGCNNGCCCNNGNNNNNNNNCAGGAGGTAACTTTTGGCGGNTNNNNNNNNNNN
NNNGNAGGNNNNNNCAGATTTCAGACNNNNATTCGGCGTCCCCNGGATCTTGCGTCTCNNNNCGGTTGGA
TCGAGTTACCGTCCCNAGTCCCTGGGNNGTTGGNNNNANNNNNNGCANCGCCACCNNNTATCATCGGGTG
TAGCGTTGCCGTCACAGGCCTGGGGACGNNCTACTCGTTGCCGCGGCATANNGGCCCNNNNNNNTGACCA
TCGCGCNACCGCAGCCTCGNNNNNNCTAACGNNNNNNNNNNGANNNTGCCCAATCNNNGTNNNNTNGGGN
NCGGTGGNNNTGCTTAGTCCCCGGTCCNCGGCGCCTGGTTCGGTGTGGAGAGAGTCCGCGGGNNNGGGCG
CGCCCACCAGTCATGGACGGCCNNNNNNNCCCGCGGGCCTACATCNCACNNNNNNTCTCTNNNTATCCCC
GGGTGTGACTTCTCNCCTCCCTTTNNNNNCNTGNGACTGNNNNGCCCAGCCACTGGTGTGGGGGCACCCG
ATTGTNCCTACGGAACCCGCTCCATAATCGCANNNNGCTGCCCCCNGGCAGGGGCCCATTTNNNCGCGGC
GGGNTAGTAGCAAAGAAANNNNNTACANNCTATCTCTACGGCCCCACCTCCCGCAGCNGGCCGCTCGCGG
NNCNNNNNGCCCCCTCCCGGCCGAGGGGGNNNCCGNCATATAGACGCGCAGCAAGTCCCGCCGNACGACC
NNNNNAGGNGCCGNNGCGACGCCCGCTTACGCCGAGGGTCGCTCGGGCGCGGCANAGCCACTCAGACCCC
ACGGGTGACNNNNNAANNNNNNNNNNNNNNNNNNNNNNNNNNNGTGGGTGGCNCGGAGGCANNNNCTCTT
CCGNGCANNCCGTCTTNNNNNNNGGANGGTATTCACNNNNNNNNTANNAGACCTCTNGGGGGACACGAGT
TTAGGCGNNNTGACTAAACTTCNNNNNGAGCCTCCTTACANNNNNNNGAGNNTGCGNNNCANCGCGGTAC
CNNCCTCAACGTNNNNCGAAGTNCCGGTGCCCTGCCAGAGCGCGNNAGGCCTCGTTCGGCCCGCGCCCCG
CCCCANGCGCCCCGATGCGATAGCTGTGNAGGCCGNTTTCCTAATNNGCAACACTAGGGCCCGTGCCTCG
GGGCCCCCATANNNNTCGCGAACNNNNNNNGGNNNNNNNNNNNNNCNCCTGCGCNGNCGGAATTTTGATG
NNNNGCATGAGAAGACNNTCGCNNTANACNNCAAGCNAACGNNGNGCATTGCGTAGTCTAAGGCGGGGTC
TTCTTTCGTTGTTGCAATTACCACAGGCCCCATATAATGAGAGNNCNNGTCCAACTGGGCGTCATTGGGN
NNNNNCGGCNATCGTCGGGCCCAGTTCTNNNNNTACGCCGGCAGAAATACTGGCCCGTAGCTNNNATGCT
GGATCCCGTCACCCAANNNNNNNATTCCACTCGCGCNNNNTGGAGCGGGCCACAAAGCANNNCGTTATGC
GCCGTGCTAGNNGGCGTGAGGCNNCACCGCCCGGGTGCGTCGTCAGANNCTCGGCGCGTGCCTCNNTNNN
NNNNNNNNNNNNCTCTTGTGTANNNNNNNNNNNNNNNNNNTCCGCTCGCTTTCCNNNNNNNNNNNNNGCC
ATGGGTCGNGAGNNNNNNATATATTACCAATNNNCTAACTCGTCTTCGGGAAATGGCGTCNNNNNGGGNN
NNTNNGAGANNCCCTGCCCCGNGCCNTCACGTTGGGCGCGCGGGGCGGGCGGGGGCACCGGNNNNNNNNG
CGTGTNNNNNATAGGGAGGGGCGGCGATGAAACGGNGAAGTCGTACGGGGACGGACNNNGCTAACTCCCA
TAAGAACCAAGTATCCACTAGGAGACGCGNNNGCCGGGTTGTCTGGTTCNNNNNACCCNNNNTCCCGCTC
CCCTATCGCCCGGAGAGGGGTAGGCGCTCTAAAAGNNNNNNGTTAACACCCGGTACCAGGCGNNNNNNNN
NNNNNNCGGACTGATCCGCCNNNNNNNCGGCCCCCGATGGCCGCCCCGGCGCAGCATGAANTTTGTNNNN
CGGTGNNCCCTAGGCNNGGTAGCCGGAGTGNCGTGAGNNNNTCCCTCGCGGCGGCTANNTCGACGCGTNN
NNTCTACCTGACGNNNGGCNNNNNNNNNCAAGTGGNTANAATTAGTNNNAAGGGGTCGCCCGGAGCATAT
CCAGGGAATATGCTCGGCGGCTAGTGCCGGGCCTACTTTGANCATGGCGCTGANNNNNNNATCGAAGCNN
NNNNNNNNNNCGNNGCCTACCTAGCGCANNNNNNCTCGCCGGGCATCGGGCGTGCCNNNNNNTTTTTCTC
CCTGACCANNGTGCTCAATTGATCAGCCGGAGCCGAGCCCCCNTNANCCGACATGACGTTGCNNNGCGCC
GCAANNNNNNCCACTACNNNNNNNNNNNCCGCGCAGGCACGTCCNNNCATANNNNNNNNNNGGAGACGCT
GGGTGAGACAGCTAGGTGCCNNNNCCGCNNGGCTGACGCCCGTTGTGATTTTGNNNNNCGGNNNGCACGG
CTGTAAGTGCTCGGGCGGNNNNNNNNNGCATGGCCGGAGCGACCNNNNNNNNNNNNNGGCGCCCCCGGGC
AACTTATCGCACCNNCTGGTNNNNNACTATGTTTAGCTGGGTTACCAACGCGCTCCTCCGAAGCCCCTCG
GAACGCCANNNNNNNNNCGTACANNANNTNTANNAGNNANCAGCCCATGGGGNNNGGCGGNCNNNNNNNN
NNNACGGTACTCAGGATGCACATCTATCGCANGCTCGTCCTGACGTCCGAGCGGCGCGGGCAAGTGNTGT
CANNNNNNNNNNGGCTCGCACGAGCGAAGAGTTGAAATGGGTTCTCTCGACGNNNNTAGTGTTNNGGCGN
CCCGNCGTNNNNNNNGCNCCCCNNNNNNNNNATGACAGTAGGGGGGAGGGGGGTATGGTATGCCCACGCG
CCTCTGACCCAGGGNCTACAGATCCTGGAGNCCTNNNNNGACGAACCCGTTACAGTAAGACGCCNNNNNN
ATATGNNNNNACGGGGCCGGGGGAGGGNACCGTTTTTGAACGGGGTCGGGACCGCCTGGAGCGTCACAGC
GGTGCGAGACTCCACGTGCCCAATANGACTCAAAGTGNAGCCGCCGGTTCNCCGCTAGACATTTCAACCC
CNNNNGCTGGGGGATCGCCAGGGCCTCCTCGCGGCGGTCGCCGCGNNNNNNNNNNTGTCGGGNNNNNNNN
NNCCCACTGGGCCTGCTGATCTGTCGCCCACTCNTGCCAGTCTCGCNGCCCAGGCCGTTCTCTGTGAGTC
NGGAAACCGGATGCCTTGAGAGNCCGAGTCANGNNNAGGGGANCAGAGCCAGTCACGCGNNNNNNNNNNN
NCGNCGATGANGANATTAGTATAATGACTAGCCAGGGGGGCCTCGATCGGCGGGCNNNGGGGNAACGATC
TGCGGGCCGAACCAGTGTCAATGCNNNNNCCGGTCGCACCCCGCAGGGGGCGAGAGGGCCTATCCTCACC
ACGAGGTGATGGCACGCGGCANNGAATNNNNCCNGGNGACGCCGCGGACGCCTTGGACAGCGGGAAAGAG
GGAGCTGCNNNNNNNNNNNNNNCGAGAATCGNNGACCTANNAGNCNCGGTACAGCCGCCCCCGGGNNTGA
GACCGCGACTCCAGTGCACCNNNNNNNNNNNNNNACTCCCAGCCGTTCCGAGCGAACCGGGCGGNTNTGC
CCTGAGCGGCGGCGCCNGGAATTGGGCCGNGCGNCCNCNACCGCTAACCTCGCACATGGGGGTGGGCGGC
CNAGACTNNNTTAAGGGCCGTCGGTGNNGCCGCGCCGAGTGGCNNAGNNNANNNGNNNTAGCGCATNCCG
CNGCAACGNNCACTCANNNNNNNNNNNNNNNNNNNGCNGCTAATCTGTGCGGGCTCNNNNNNCGNNNNNN
NNNNNNNNNNNNNNNNNNNNNNNNNNNNACCNCGGCCCAAGCCNGGNTNNANNANNNGGGNNNNNNNNNN
NNNNNTAATATCCCTTCCGGCATCGTCCANNNNAGCNCGGCAGGNNNNNCAATCCGCNCTGTGCCGGCCN
NNNGCACGGGCCGAAGCCTGTGGTCCCATAACCCTACNGCCGCGCGTCCAGTTCGCGGCTCGACGGNNNN
NNNNNCGCCTAAGGTCGCNCGTTGTAGACGCGTCGTTGCAGTNNNNCATAGGAATCCAGCNNNANNGNGA
NNCCCGGGGGCTCCCCGNNNNNGTNNNGCNNANNNGCCACGCGAATGCAGNNNCCCTGGGGTGTCGCGAC
TTTATAGAGCATCCCGGCGGCGGAAGCATCGGTCGGAGCGTGGGTAGCGCNAGACATGGACTTAGTGTCG
GNNNNNNNNNTATTATAACCCGTACTAGATTAGGCCAGTNNNNNNNNNNNNNNNCGNGGAAAACCCAAAC
ACAGCACNNNNNCACGCGTTGAGCGTGAGCTGACGGCTANGGCGGGANNNTGGGCNGAGAAAACTCCNCT
AGGCCAGGGGCCGCCCCGCCCGGCTGGAGGAGCGAGCGCCACGCAGGGGGGGNNNNNNNNNNNNNACGCC
NNNTAACGTCAAATCTTCGTGGGCCATAGCCGGACCCGCTCAGGAGAGGGTGNAGGAGGCGCTCAACTAT
CTCGTCATCATGATTGGCTTGTAAANGTGCCGGCCCCTTCCGNNNCACGGGGGGAGGGTGGGGCNNNNNG
TCATGCAGCAGGGGGGTCGCGCCGCNTCCTACNNNNNNGCTTGGTTGCAGTTTGNNCATGATAGCNCGCC
CGAGCCCGCANNNNNAATATGCCATTGCGGGCAAATTGCGATCGCTAGGATCGCGCCGTNNNNNNNNNNN
NNNNNGGCGAGANGNCATGTGNNNNNGACCGGNATGCTNNNNNNNNNNNNNNNNNNNNNNGCCGNNNNNN
NNNNNNNNNGCGGGTGTGGCAGTANNGGTTGAAAGCNNGCCACGTCTANTGNNNNNNNNGTCTGTCTACC
CTCNNNTTGGGACGTGGTNATCGCAGGGGCCCGAGCATTGACANNNNCGCCTGCACAGCGGGCGTCGACG
CCCGGGCACCGNCCGCGGGGCGAGACGGGGGATNNGGTGGCTCGCNGNNNNCCTGACGTAACNNTCAGCC
TGTAGACACCCCTTGAGCTAANGGCCCCCCGCGCCGATGACGATCGCGCAGCGCGGCGTGCNNNNCCNNA
AGCGGGGNGCGTTCGGCNNNNNNNNATCTCGNCTNNNNNNNCGCCGCCGAGACTTATACACGCACNNNNN
NNCGNNNNGCGAGTCTTCGCTATTAGCGGTANNTCTCGCCTAAAGATCATCGACCCCCGGGNNNTGGCGA
CCGGTGCCCCGTAAAGCACGGCGNNCCGGGCTTTGCCNNTACCGTCGGGGGGACGAGGTGCNATCCNGCC
AGTGCTGTTCCACTACGTGCTTCGCGCTGGTNNNNNCNNNNNNNNNNNNNCNGCACTGCGTGCGGGCCTG
NNNNNNNNNNNNNNNNNNAAGTTGCCGCTCCGGACTGCCCCCGTTGTTTCATCTGGAGGCGCCGGCNTCT
TNCACACCTTAGAGNGNNNNNNNNNNAGATTTCAATACGCCCCGAAAACCGCCCGCTNNNNTCCAGCAAG
GCCGGGACANCCNNCCCCGGCATGACGCCCCCCGATGCCCCCGTCGGGTGTTTATGGGTCGNNNCNGCGG
CAAAAAAGTTGCGCCATCTTATCGCCGATGTAGCCAGCAGCCGCGTGGGNAGCCTGCGGTGGTGCACAAC
CCTTNNNNNNCTGGCCACCGCTCTGNATGNNNNNNAGCGCTCGNTTCCGCTCCGCCNCGAAAGGGAACCT
TACCACAACTCCGNCNCNCGCNCTCGCGGAACNGATGGAGCCTNNNNNNCNGNCTCGGTGCACCGCAGGN
NNNNNGGTCCTCATCAACAGTAACGCTGCAGAGTNCNNNNNNNNTGACCCCGCAGNNNNNCGGACCGTGA
TATGCGGGAACNNNNNGGTCAGAAAAGACGGCNNNNTCGTGGGCCCCGTCTGCGCGTCTTACCGGGCGGT
CTCAACTACGCCACCCTGGAGTGTAAATAGTCNGGACCGGGGCAGGGNNNNGNNNNNNNCCGTGNNGCGG
CCGTTGCCNNNNNNNNNNNNNNNTGCCGGGCCCGATTGGCACCCATATCCAGTTAATCCGGTGCGACCAT
TCCGTCGNGGGCGGCGTTGCCNNNNNNNNNNNNCCCGGAGCAGCGTGNNNNNNNNATGACTCTTACAGCA
AATTGCAGTCCCGACGGCAANGGGACCTTGCAACNCNTAGACGCCTATTAATACACTGGANCGTGGGCCC
GTCCAGCCCCTTTGACACNNNNNCNGCCGCCCCGGTACCACTGGANNNGGGTAAGACTCGGCACTGNNNN
NNNNNNCGCGCTTTGTGNNCNAACNNTCTGTCCGGNNNNTAATCNNCGATGTGCCCCGCGACCGCCGCCT
NNNNNNCGTCATTNNGANNGCNCGGCCCCGCGCGCNGGGCGCTGCGAGTGAGCCCCAATCGAATGCCCGC
ACTCCATTGCTTCGATTTTTTATGTAGGCATNNNNCTTGGGAGTATCCCACGCGGGNAACTCNNAGGCCC
GTAAAAGGGTCCAGGTACAGTGCCTCCGGCTCCGTGTCCNNGAGGCTCTCTCGGNNCCGTCCCTAGTTCC
TNNNGNGTTACCGTGGCCCCACGGNNNNNAGNNNNNNNNNNNCGGAGGCCGGGGGCCTNGCNCTAAACGC
CGTCGCCCCTTCCACCACGGGGGGGAGTTCACAGCGNNNNNNNCCCCGGGGAAACCGNNNNNNNGNAGAC
GAGGCGGGTGAGGGCCCAGCCGCGNNCNCGATGCACTGNNTTAACTCGANCCCGGACGCCGCGCCTTGGT
GTGCNTGGCGTTTCGACCCCCCCTTAGGGCGNANNCNNGGACTCGCGCCCGGCGATTCGTCTANAGTCGG
GCAGCCCCCGAGGTGNNNNNNNNGACACTGGTCCCTCCGGGNCCGCGCGACGCGTTTAGGTTATCGCAGC
TTTGCTCGAAGNGGANNNNNNNCNNNNNNNNNNGNCNGTAGCCAGGGCCCCCTAATGCGCTACGCCCTCC
AAGCGACAGTCTGACAGTCTCTCCCGCCATCGCAGGGGCTNNNNCGGTGCAGAAGCCCCCGTCGAGGGGG
GCACCAGCAGCGGCGCGCGGCCTTAGTAATTTNGTGCCCTCTTACTCACCCCACAATATTCCGTGCTCCC
CNNNNNNNNTGTNNNNCACTAATGGNGTCGCGAACNGGCACGGCCGAGAGTTTCNNNNNGGATCNCATGG
CNGANAGTTANNNNNNNNGNCCGTNGCNCGTCCCGTGACGTTATGCTGCTTAGATGGAAACTAGCTACTC
TCCGGCTGANGNNNNNGNNAGACTGCGANNNNNNNNNNNNNNNNNCCGTTACGGCCGATCCATGGTCCCC
CGCTTGCATTATAGCCTCGTCTTCCAGACTGCTTACCAGACGGCCTNNNNNGGAACAAATACTACCACCT
CNNNNNATGCCATCTGACGCGGCGTTGTTTGACGCCNGTGNNAANNNNNNNNNNNNNNNNNNGCACGCTA
NATGCTATGACGGTATGTAAGGGCNCTCCGCCNCCGCGACTCACCCGGTACGAACCTGCACANAACTAGC
CCGACTCATAGCTCCCAGGGNNCCCCCCCNNNNGAACTCCCACTGGGGGGNNNNNNNTGGANNTACNGGN
GNNNNCTNNNNNNNNNNNAACCAAGACCACTGCAGGCACGGTNNNNNGGGCCACAGCAGGACAATCACAC
GTCNNACATCAGCTCGCNGATTNGTGATCCACTCCATTTAGCCGCGGACTTTAGTCACTANNNCGCANNN
NGNNCTCGGNNNCAGACTCCGCTTGNNGGTGGACCGAACGAGCCCGGCGGTGGAAGGCGGGAACGNNNNC
TTTGCCAGTGCTCCCCATATTGATCGTATTGAAGCAGTANCGACNNNNNNNNNCGCNNNNNNNCCGGTGT
TTTCCTCGGTGACCTACCGAATCCGCATAGCTATACTCTAAACCGTGGCGGTGATGNCTCGTTTNNNNNC
ATNATATACGAGCTTTCCAATTNNGCTNNNNNNNNNTCTNGGGGNTCCANNNAAGNNNGGTTGTGCCGAT
GGTTNNNNGCGGCCCGACGCGCACGTGCGGGTGGCTNNNNCATGGATAGTCGCGNGGNNNCAATTTACGG
CGGNNNNNNNNNNNNNNTNTGGTACNATTGTTATTAAAGTCCCATATNNNNNNGANNNNNCNGGTTACTA
NNATTCGCNATCCTTCACTCGGCACCCCNNNNNNNNNNNNNNNACAGTATNCCGCGCNNNNCCAAAGCGA
TATAGCCCGCGGGNAGAGTCAAGGGCGCACACGGATCGCAGCTTTTACGAGGTGGATGAGCGTCCGCCCT
CGAAAGATATCCTTCNACATCGNAGCNNNNNNNNNAGTATGCTGCGCGNTTGGNNCATNNNNCCGTGAAT
TNNNNNGGAGCTGCNNNNGGNTCCGNNNGCTAGCCNNTGCCANTTTTTGAATTTNNNNNGTTTACTGGCG
TGGCCCACGTCCCGTCCCCGACACNCAANCACTTCACGACTTCCGTCAGCCTGCCCTCCGGCTCTACTGN
NNCCANNNNNNGCGAGACGAAANNGCGACCGCGGCCGGGGCCCTCCATCATACGGGCGGANNGCNNNNNN
NNNCAANNNNATCTCTATGNCATTTATCAGCGGCGCTCCNNNNNNNNNNNAAATGCCTGAAGAACCGTGA
CCATGNNNNNNNGNNNNGNAGCNNNNNNNNNNNNNNNNNNNCGCGCGGGAGCCACGGACTGGATCNGCGC
NNNNNNNNNGGCCACTGTCGGGGCCTGNNNNTNNGCGCNGCTGTTGNNCCACGATGCCCGGCGGTCCGCG
CACNCTTCACCNACGGTTAGTTNNNNACTACAACAACGCGCCAGGAGGTTGGGCGCNNNGTGTTCGTAAA
GAAACNNAAANNNGTCTTANAGAANNTGTGNNNNNGGTGTATCGGGCGGCTCGGCCCGTTGTCGGCCCTC
NCNCCCNNNCTTGCATTTNATTACGTCGATAGNNNNNNNNNNCCCAGGTNNNNNNNTNNNATCCGCAGAG
AACCAATGGTACGAGCCAGTCGCGACGCTCTCGCTAGTCCACCCGGAGTAGGGCNNNNNNNNGGGCCCGC
GTCGCCTTGNNNNNNNNNCAGATGTCTNNGCGNNNGCGTGGCGGGGGGCGGNNATGGNGCCGAGGNNNAG
CGANTAGTCNNNNNNNNNNNNCCGNTTTGNGGTTACGNNTCCGATGTCAGNNNNNNNTNTNNNGCGANNA
GCAGGCNGCGCGCNGGTCAGGGTGGCANNNNAATCNNNGTCAGTCCCGGCCCGGGGNNACGCGTAGAGCC
ACGGTCGCAGATTCCGAGGGGGCTGAGGNCCACAAAGNNNNNNACAGNNNNGGCGGGTGCCTNNAAATAT
GGATANTTCGCGGCCGCCGTTTTTNGAAGTGGACGANNACCGGGCGGTTGTCAGGACTGACGCNGGTANT
AGATAGCTTCCACGTGNNCACCGGCAAACCTGCGACTAGTCGCTATNNAAATTCTCATGGGGNCGCGACT
CTNNATTTGTCCTNACTCACGTTGTTGAGCTTCCTAGGTNNNNATCANNTTGGGGCGACGGACCAGNNGC
TAGGAGACATGCGACAAAGCTATNNNTACCGGCGTCCACNNNNNCANNNNNTGTATNTCANGACAGGGNA
GGGTTNNNNGGANGTCANNCCGTAGGTGACATNNNNTTCCANNNNNNNNNNNNNNTTGTCTGGCTGTGNN
NNNTCATTTTGACATGGCTGATACGGGCTTCCTCCANNNNNNNNNAAAATTAAGTGGTTGAGACCGNNNN
NNNNCCAGTTGTCTGCNGNCCTCGCGGGGGCAGCCGCACGGATGGNTNNTNNNNNNNNNCCCCCAGACAC
CCTGCGTTCNCGGGTNNNCGCCGGGTGCAGACGAGCTGCAGNNNNNNNNNNNNGATCNNTNGCCNCGAGA
AGCGGCTACTATTCAAGGTTGCGCTGGGTATCTCTGCGCNNCCNNNNNAATTTACGCGCGTGNNNNNGAG
CATCNNNNNNGTGGCCCCTTATCGGCTNNNNCCNNNNNNNAATNCCGCAGTGCGCTTTGGAGCTACCGAA
CCATGTCTGCCGCACGTCAGTGNNGCGACGTAGCGCGGCCCCTGACGGGGAACACTAANNNGGCCCGTCG
ATGCCTCGACCCNNNGCNNNNNNGGGGAGTTCCATATGAGTGGTAGCANAACTGTAGTCGTGGGTCGNGT
GGCGCACTGGNTAGAGACCATATGTAGCCCCATGCGTTATCACTTTATNTTNNNNNNCTGCGNTGGTCTC
TNNNNNNNNNNNNNNNNNNTTGNNCCGGNGCCNANGGTCGGCGCACGCAATGTGTATGNNNNNNNNNNNN
CACGAAACGTACCGGCGGGCCGGACCAGCGAATCAGCNGCACGCCCCAAGACTAGTAAATGGANCTCAGA
CTCCCGGGCGCNNCAGGGCNNGGNNNTTGGCTAGCGCCTCCCCGTATTCCTCACGGGCGATNNGCCACCA
CGACGCATNNNGCCANNNAGCTCGGTCCACGGAGCCCGGAGNGCCNNNNNNNNNNNAGGCTCTAATGACA
NATTAGTCTGCAGCTANNGNNNTCTGGCCATGCGGGCCCACACAGTTCGCTGTTCCTACTATAGANNNNN
NAAGGGGCNNNNGAACGTNNNNNNNNNNGGGTCTGGGGNTCCCTGGAGNNNNNNCNGNCCGGTCAGCATC
GCGATCGCCCATAAACGGGGGCGCCANCTGGGTNNNNNNNNNNTGCATTAAACGCGTCGCCCCTTGCCTC
GTTGGTTTGCGCGGAGGAGGCGGTCTGGTTNNCGNGCCTTGCGNNNGGCCCCGANNNCGGNNNNNCTTTC
AGCGANNNNNNNCAGCTCCGGGACGGCGGGAGCGNNNNNNNNNCTTGCCGGGCCGNGCGATCCCGCCGNG
CCAGTCCCTTTGTNNNNNCGGCCGCCGTTGGGGGCCTCGCCCGGATCCCTCNGCNAGGACTGAGTAANNG
CTAACGGCCGGGCGCGGGCCGTNNNCAGTNTACCNNNNNNNNNCGCGGGTGAGCTTGANNNNCCGGGCCT
TGTATTTCCGCCCTGCGTCCTCGAGGCCAGGGTCCATCCGCCANNNGNGNNNNNNGGCGTGGTTCCGGCG
TATTNGCTGTCGCCACAAGTCCCGGCNCTCACCANTGGCAGTCNNNNTACTGCCCATGGNNNAGGCTTGT
TATTTGAACGGATGTAAACGCCGCGCCGAATTATGGATCCGNNNNNNNGGGGCCCCGGCGCCCCGATNNA
AGTGCCCGTAGCNNNNNAGTAACGGGNNNNNNNNNNNNTGGACGGGTACTGNNAAGAGGGCCTTTNNNNT
GGGAGCACGNNCAACGCTACGCGGGCCANNNNNNNNNNNNNNGTAGCTCNNNNNNNNTAAGTAATTCTTN
CCNGGCCGNGTTNGGCGGGGATATCCATATTTCTTACGTCTGAGTGCNCCGGCCGGCTAGACTTCCGCTT
GATAATGTAGTAAGGGGGANTGTCCGGCNCCTNGGGGGGCTGCNGNNNNNNNGCCGCCGCACGGCCCGGG
CAAATGTGAAGGTCGGGGCACGACGGCCAACGAGCAACTTGGGCGNNNCGCGCGAGANCNNGCNNNNNTG
CNTCCGGGCGGTCGNCTCCACCTACCGACGAAANGCGCCTGGAGGAGTCNCCANNNNCCAACACGACTAA
GGGGGCGCGCGCANNAGAGCTGTTGAGCNNNNTAAGGCGAAGGTACCACGCCCCAGGGACGCGNNNCCNN
NNCAGAAGTCGNNNTCAGGNGNNNNNNNNNNTGTCACGACGCGATGNNCTAAGANNNNNNNNNCCGCGTG
NNNNACACTTCGTAGGGCGAGGGCAGACCGCACGNNNNNTCTGAGGGTGCGCNTTAATAGNNNNNNNNNN
NNNNCCTTNNNNNNNNNNGNTCNACGGGAAAGGCTCTGCCATAACACCGTTGGGTCNCCGAAAGCGTACA
GTGAACGATGTTTGNNNNNNNNNCNNNNNNNNCCNNNATCAGACAGCCGCACTTACGNNNNNACCCGNNN
NNGCCAGGCGANNNNNNNNNNGGAGCAAGCGCTCGCCTGCACNNCGGNGCCGNGCGGACGATGNNNNCCC
GGAAAGCCGGTCCGCGNNNNNNNNNNNNGGTCAACGGGTCATACTCGCGCCGCGCGTGACCACCTGCTGG
CTCNANNNNNNNNNNNGANNNAGGGCCGTCCACCGTACATCACATCGTTACGACTGTGGGCTTANTNGCN
TNAGTGTNTACNNNNNGTGCCAGGCNGCGGACCCCTCCGACCACGCGGAAGAGGGGCTCGGCGATCNNNN
NNNNACGCNCCACNNNNGCGTAAACGGAGACGCTCCCGAGCNNNNNNCCGAACTCCAGACCCTCCGAGCG
CCAANNNNNNNNNCGGTCGGACGGTTCCTAATNNNNNNNNNTANNNNNNNNNNACGCCATNGGCATGGNN
NNNNNNTTTTGGCACGCACGGTTAGACGAACTCAAAGCGGGTGGTCCGAGCNNNNNAGCGAAGGTCANNN
NTAACACNNNNNGTCTCACGGTCGTCAAGCGCGGTACNNCNNACCNNNNNNNCGAGCNNCNCCTCGNNNN
NNNNCAAGCNNNGGCNTGTATAACTNGTTTTAGANNNNNNGCCCGTCGCNGGNGCGGGATGTNANCTCGA
ATACCCGCCTCTGGGTAGACCGCCTCCNGTGGCCAGCTTACGTGGCCCTGCTGAAGCTGCCAACGNNNNC
GTTGCTAACCATCCCCGCAGACGGGGCGGAGTCCACGGCAGGATGGNGGTANNNCAAGCGGCCGCAGCGA
CCTGTGAAACGTTGTGGCCCTGACGGCGCAGCTTANCTCGGTNNNGGTTGCTATATCTCAGTGCGCCTGC
GGCCCTCAGNNNNTCGGCGCCGNNNNNNNNNGGCGGCCCCTTCGCTGGCGGGCCGTACCNNNNNNNNTTG
GCGGGCTCCGCGCGGCGGTAGGGGACCCGAATACGGACTTTGGGTTCANNNNNNCACCTGCGGAAGCCTC
AGCGACCGAGCGCTGCTGACCCAAGTCNGGAGTTANNNNNNNNNNNAGAAGACTGNNNCTAACTNNCNGA
CTGCGTAGGACGGCGGGNNNNNNNNNNNNNNCTGTAGCGGCGGCGNNNNNNNNNNTGACGNNNNNACCGN
ATCGTAGCCACCCCCGCGCCCAATGCTGCTTCTGCTCCGGGACAGGAAGCGAAGTGAANCCCGGGTACCC
CGTAACNGAAGCTCGGTCCCTTCACAGGGCCCCGGTTCCGGCCAAGGTGTCTTAAGGAGTCTGAGNNNNN
NNNAAACGCATTTTACANNNNNNCCGNGNNNNNNNNNCGCNCGTGNNNGTAGCCCCANNCNNNNNNNNNG
CTTGCGCCACCAGCCCCAGACGCGGCANTCCAGGGGGAGAGGGCNAGCCCNGGCATANCTNNNNNNNNNN
NNNNNNGACTCTTGCTCTAAACGCCNNNNNNNNNNNNNNNNNAGTCTCGNNNCNAGCGTGCTACCCAACG
TAGTGATGTGGGCGGTCAAAGGTGTCCGNNNNGNNNGTACGAANNNNNNCATCGCGGGAANNCGGGNTCC
CCGTATCCGGCNNNNNNGGAGCGCGCAAGCANNNNGCGCAAACGTCGNCNTGNCAGTANNNCCGCCGCNN
TTGCANNTGGGCGGATCGCCAGGCCTGNNNCGTAGGGGGTNCCNNACANNNNTGCTTGAAAGNCCGACCT
CGTTCCCTTCTTTGGCCGGNNCCCCACGCGGTATCANGTCCNNNNNNNTCGNNNNNNNNNNNNNNGCCCC
NNNNNNNNGTGAGAGGCTAGGTAGGNGGGCACTATTTGNGGATTGGCGTCGCGGNNTCTCGCGNGNNNNG
TGNTCCAGGTCGGCGGCGCGGGGGTNATCACCTCTTCTAAANNNTCCTTTATGCGGTATACTACACTGGG
GGGCNNNNNNNNNNNGCGCAAGACGCTCCTGAGAGAACAGACGAGAATGGGAAACACANGAACTCGCCNG
CGGAGCGGGCTGCTTTTACAACCCATTCCNCTTGTNCTNTCGGCTAGCNNNNNNGAAGGGCGGGGACGGC
CATTGTATAACGGGCAGTGGGGANCCCCACCGCCGGTTCNNGTTANNNTCCCCTTGGNTTATATCCGCCN
ANTCTCGGGGGCCNNNNNNNNCNGGGCCGTCCTAGGTCTCAAGGCNCGCNCCANNNNNNTCGGCGCTGGG
CGGGACCTGATAACNCTTTTAGGGNTGCNGGCCCCGTGAGCGGGTTNNNNNAGAGTATCGACAGAGTTTC
ATCATTACGGGGCGCGCGGGGGGTAACTCCCACTGGTGGGTGNAGACCGNCCGANNNGCANNNNGGGGCG
GAAGTNACTACCGTGCCCAANANNTAAAAGCTNNNGANNNNNCAGCCCCCCCACNNTCGACGCGGCCTGA
NNNNNCGAACGGCTCGGCNCGCGGCNNNNNNNGCCTCTTCNTNNCCNTCCCNNNNNNNGATCGCTTTTNG
GNATGACCGGNGNCGGCAGACCTCAGCCCGGCGCGTNNCTGGCANNNNNNACCCCCCGGGNNNNNNNNNN
NNNNCCNNNNTTNGCCGGCCGCCCCCGGCAGGGAGTCACGCCAAGNGNCGCGTATGNGNGGCCGGCCCCN
NNNNNNTGTGATCCGACGGCACGTCCNGCGCAGGGCCCGGNTNNCNNNNNNNNCNCCNNNNCGTGGGCGC
GGCGTGGGCATGCTTGCAGCCTACCCGCAGGGCAGAGGGGAAAANCAGCGGTATACGCCCGCCGCCGGGC
GAAGTCCCNNCTAGGTTCACAGGNAGANNNNNGGTTACTGCAAGGTGACGCTGAACCGAGAGTGACNNNN
NNNNNNNNNNGGTGTCCATTGTCATCAANTCTAACGCGCCCGGCCGCGCANNCCGGCGGAGGCACTGCGG
GAGGTCGCCGCCACGCNNNNNNNNGAGTAANTNNTGCTTCTCTNCGCAGCNNNNNNNGGCGCCCACCGGA
TCTCGACTTTAGGGAGGGGAGGGAAGGGCTCGGCGCGGCCTGACCTATGGACCGCGAAGGGACCACTCGG
GTCTANNNNNNNNCACGTTCTGGTNNTTGTCAGNTGGCTTCGCAGCAGGGANNCAGNNNNNNNAGTGCCT
GCGCGCGGGGNGGCNNNTACTNNAGCAGAGCCGCGGCAGCGGGGGGGGCGGGCCCTGATAGCTAACGCCC
TCCAGCCGACGGAGTTCCGTCGCCGTAGCNCGCCCGCCGTGNNNNNNNCGGCGGGACGATCGGNCCNANG
GGAGTAACANCCCTAATTGTTTACANNNCGTACCCGCCNCNCCAACGCCCTCACAGGCCAGCCCTCCATC
GGNNNNNNNGAGACGCCCGCAGCCCAAGGGGGCCNNNTGGAAGGNNGGGCCNTCTCAAAANCGATCGCCG
TTTCATCCTGANNTCTTGGACNNCCTNNNGTCGTNNNNGNCNCCNGNNCNNNNNAGTGCCTNGCTGCGGG
AGGCANCGTNNATTATAGCCGCCTGCGGTGACTCNCAGAGCTANAGATCAACTAGCGAGTAGGGGGCNCA
NNNNNNNNNCAGCGACAGNNNNATTAACAGTGCGCACCCTCTTTAGGCATCNNNNGTAGTTNNTCCTTAA
AGCCCTCCGCCTCGTTGGAAGGTGNGGGTNNNNNNNNNNNGAGNGGGAGCGAAGGCATCCCTGACATTGG
TGAGCCAGATTGGTNCACGNAAGTGGCGTCTGATCCGNNNNACTCCCCGCCCCTGCAGNNNCCTCNCCCN
CNCACCNNNNNNGTGACANGTCNNNNNAAGGCTTGACAGTCGTGCGGAGAAACTTTCNCNGCTCGCGTGA
GACATCGGTNTCCGCGCNGGNTCGNNCGCGCGGGGTTTGCCACGTCGCTCTATCCACCTTACGNNNNNNN
NNNNCTCTCATCCTANNNNNCCTAGTGNNNNNACAACCTTAGCCCGTCGGGCNNANNTGAGTGCTCCCNT
CCCCCNNNNNNNNNGCCCTCGTCTGAGNCCGCCGGCCACCCGACTGTTNGTTTCCGCGTACCGGCAAGAC
GTGCAGCGAGGCAGTGANNNNGGCCCTTGTGCACTTTAACCTCTCGCCCAGCGCGTACAGAGTGNCAGGG
GCAGGCCTNNNGTNAGNNCNNNNNNNNNNNNNNNNTGCCTNGNGACTACCCGTTCGACNNCNNGCGCCCG
GCTANNCCCGGNCCGCATTAAAGGCGNCCCAATGAAGCAAGTCTACCTTTTCTCTCAACTGGCTGGTNCG
CATACNNGTCACGCTGTTTCGTTGCAAAGTAACNNCGGCTCGGCGCCAAGTGTGTAAGNNNCCCCCACCC
ACGAGCACGGTNNNCCCNNNNNNNNNCCNNAGATGATAAAACACCTTGTANNTATCCGGGTNTNNNNNTG
AATCACCACGTTGTTTAACCGTGGCTNNNNTCGATTCCGGTGACCCGCANNNNTNNTCGGANCNNNNNNN
NNNNNNNNNNNNNTCNNNGNNGGANNTCCNNNNNNNNNNNNNNAGGGCAGTAAGGCNNNNNNNNNNNGTC
CAACCGCTTGGGTCCGCATATCAGCGGGNNNNNTGACAGCGGNNNTCCACNNNNTACCGGTGCGGNGGCC
GCGCANNNCGAGCGAGAAATCTNGCGNNNNNNNNNNTANNNCGAGAGAGACCTCCCNNTGGANNGTCNNN
NNNNNNGCCGACAGTGGGCTTGCCTGNAATTTNNGATCGGGGANCNCCCTCGCAATGNNNNNANNACGGG
TNNNAATNGTAANNNATAGGCCGAGCAGGACNGCGCCGCTCTGCGGCGGNNNAGCACCTACGCTCTCGTA
GCACCCCAGGCCGCGGGGACGTGNTCNNNNNGTTCGNACGCGTTCGTTCTAGTACACCCTACGCGCCCCC
TCTCCNGNCGCGGGCACGTNNNNNNNNNNNNNNNNNNNNNNNNNNNTCCGTTGGCCCNNNNNNCGATACG
AGAGTGGTAGNNNCGNNNNNNNNNATCAAAAGCACGGGTCGATATGGGTGCNNNNNNNNNNGGTGGATAG
TCGTGTGCACGGNGCCAGAGTAAAAGGTTAGCTTANGGTCATNNNNNGACAGCACCGTCNNTTGGTAGCG
AAGGTCAGCTCGTGCGGGNNNNNNCACGGTGCCCGCGTCGCNCTGGGTGCCNTCTGNNNNNCGCCGGGCA
GCCNGCGCTGCACNNNGCCGTCNNCGCGACGTTAGGGGANCGGGACCNNCTCCGGGNCCCNGGTCNNNNN
NNNNNNNNNCGAATNNNNNATTGTTGCGCCACCGAGCAGGCTTCTGGCCTACAGACGAGGGGCGTCCGAC
TCGCTGTCCCGGGTTCCCTGTCNNNNNNCGTGAAAGCGGGNNCGGCTCGCCCGTCNAAGATCCNNNNACC
CGGGGGCTGGCTGTCTGCTCNNNNNNNNNNNNNGCCGCGCCCNNNNNNNNNNNNNNNNNNACCGCGGCCG
CGTNAGCGGACGGGCGCAGCGGCCCACGGGTCTGCTAGTCTCATCAAGGCGCGGCGTTAAGATGACCCAT
ATTATCCCGCCTGGCTCNNNNNNNTCTGAGCGTGGACCGCCCNNNNNNNCGGCCCNNNNNNCCCCGTAGG
CCGCCCGGTCGGNNNNNCCAGCCGCGCNNCGAACCNNNNGTTNNNNNNTGGCAATGGCATNNNNNNNNNN
NGTGCTTTACTCGCAATGCGTCGTNNNNNNNNACNNNNNNNNNNNNNNNNTACGTCTCNNNGGGCAGCGC
GGAATTCCTTAGCNACCTGCCTGACGCAGGTAGTGNNNNNATAGCTTGAAGATGGCTGTCGTTGTTCGAT
CCCCTTGCCTTCGNNGGCCAGTTGAGCCGCAGGNCCCCCGCCTGGANCTCTAGCGGCGCGGGCGTCGCCA
TTCCGTTCGCCGCGACCGAGGNCCCATGCCCCCCNTGGAGGNNNNNNTGCAATGCTCTCAGACGGCAGGC
ACGCGTGGNAATATNGACCNTTNCTNNNNNNNNNNNNNNNNNNNNNNNNNNNNNNNNNNNNNNNCGTANN
CAATAACCNNCGCTTCTTCGAGTCCGGACCNNNAATTTGCCCGGGCNNCGNCAGGCACGCCAGAGCTCCG
CCGACAAACGANNNNNNNGTTTNCGTCATAGGGGCGTCGTAGGAGCGGGGGCCCCCGAGANNNNGCAGNN
NNNNCCCCGCCNNNNNCGCCAGAGGGAGGCGCGGCCCAGCCAATCCNNNGNTTCCTCGNNCTNGGTGACA
TGCCTAGAACGATGGCGNNCGCCGAGNNNGATCCTAAATTTTTAGGGTCGAGTTGTTCCGCCGCGAACAC
CGGAAAACGCGCAAGNNNNNNNNNNCACCGAACTATTCGGGTGNNNNNTAGAAATAGTNNNCNNGCCGCN
CCGTCAATGCTCGTNNCGCTACGTGATTGGATTCATANNNCGGCGTAGTATCGTNGAACTNNNTNGACGC
TCGGGGGTCGGAACCGTTTNNGTGAGGACGCGGGCGCGGTCCNGCAGACGCCGNNNNNNNNNNNNNNNNN
NNAGCCNNNNNNNNNNNNNNNNNNNNNNNTTNNNACCGACAACGGGGCCGGNCGGACCCAACCACNCTAN
NNNNNNNNNNNNNGATTTTGCGGCACGCCCGAGATCCCGTCGGGCGGTGGGACAGGACNNNGCCTGTGCG
CAANNNGGCCGCATCGNNNNNNNNNNNNNGCGATTACGCGGCCAATNNNNNNNNNNNNAAGCTTNNNNCN
CGGCAATACCCAGACAGCTGCCCGNNGAATGCACCGGNCNGCGTCCGAGCNANCTTGTGAACATAGGNNG
GGGTGCAGCGCGAANNCTNGTATGGTAATCAGCTACCCNANNTTACTAATTAACGAAGCTCANCGGCCCG
GCGCAANTGGCGAAAGGAGGANAANNNNCCTTACCCTTATACAGNNNNNNNNNNNTCTTGGACCTACNGG
ACGGGAAGGCTGTGCGCTCAAGTTCCCTAGAGCCGGNNTGGCTTNNGCCGNNNNNNNNATTGGCCNNCCC
ACTCGCCNNNNNNNNGNGCCCTAANNNNANCCCACGNNNCGTGGGACGGATAACGGGGTCCCNNGNNCNN
NNNNNNNNNNNNNNNNNNTTNGCTGTGGTGNNNNNNNNNNNNNNNNNNNNNNGATTTCCCCACGACGAGA
TCTGGTAGAAGGGCGCTCAGTGAGAGGTCGGTCNACAGAAGGNNNNGGGCATGTAACTGCTGTACTTCCG
CTGNGGGCGTGTTGGAANNNNNNNNGTTGGTTCCGCGCGGGGCTTCTCACGAGTAGTGCTAGGGGGTAGG
NTATCTNCCCATGACCCGACAGCCTACTACAGGCTGGTGCTGNNGTTCNCTTCGGTCTATCGNTNCCGGG
CCANNNNNNNNNNNNNNGAGAACGGTCCNNNNNNNNNGTAGTGTAGCCGGCCACTATNNNNATTGGACCT
TTAACNGATGTGCAGCAACGCAGGNGGGNNNNNNNNNNNNNCCTCGGACAANNNNGTTAGCCTAAGGGNN
NNNNNGCGNNNNCGNNGTGTGAAGGTGCGTCGCCCGGCNNNNNNCCGCTGCGAAATCNNNNNGGGCATTG
CTANNNNGTACCANNNNCTCGCCGGNNNNNTCTGGTCCTTTGNTGCGCGAGNNNNNNNNTCCCACTCTGC
GGCCCAGCCTCCAAGCCCGTGCCNGGAATCGTATATNNAGCGCNCNTGTCTNGNNNNNNCTNNNNNNNNN
NNCGAGACCCNNNNGGCNNNNCAGCTAGATCANNNNNGGTTTGTNNNCCGCATGCCTCGCCACGNNATTG
TTCGGNNNTGGNNNNGCAGCGTGGGGCCGGGGAGGGCTACGACTCGNNNNGAGCCNNNGACCNNNNNNAC
GNCGACCCNNNCNNGCGGCCCACCGCGNNATCNNCGCCAGCTGCNNNNNGGACANTGGTTCGCGTGTTCN
TGCGTGTNGACCAGACATTTTAGTCCGCGGGGATGCGGCGCGAAGAACCCCACTCATCAACGGTGGATNN
NNTCCTCGAGAGGNNNNNNNNNNNNNNNCCTTAGGCNCTGCGCCGGGGCNNNAGCGCCGCGCANNNCCCG
CNGGGTAACCCTATACGTCCNNNNNNTAAAGGGNNNNNGNNTTAGGGCGCNNNNGACCGNNNNCGCTTAC
AATCCCGGAACGCCGTCNTGGAGCCGNNNNNCCGATTCCTCTTCCCCGGACTCCGNNNNNNTGACCACAG
TCANNNNNGACCNNTATAANNCNNCGCAGAATTCCCCATGCNGNNNNNGCTGAGCGAATGCATGTGGCGG
NNGNNNTCGCGGATGCGGGGAAGTATTGNNGGGAGGTTTCTTGATTACGCCAGCTATAANNNGACTGAGG
CGCAGTGGCTCCCAGCNNNNTAGTTNNGCACGTAAGCACAGCNNNNNNNNNNNNGNTGGGTCAAGAGCGG
ATTGATCCNTCCGTATNCGNCGGATNGACGATCTCTCTACCGGGCNGCCAGCACGGACNCCTAACTACGC
CGATTCTAGTCCAACCCGNTTCANNGAAGAGNNCGTACCACGCACNNNGGCCCGTGNCAGGGCGCTTCAC
ACGACGCTNTCANNNCCCTGNNNNNNCCCCTACCNNNNNNGGGGCCGGCCTTCGCCTTGTTTTAGGANNN
NGACCTAGATGTGCTGGTGCGGCCGACATAGCNNAGCGNNNTGGGNNNNGAAAGCAGGGNNGTGCCGCTA
GGCTNNNNNNNNCCAGNTCNTGCNAACGGNNGCANNNNNCTCTNNNAGCCNAAAAACATTCGCTAATACG
TGGGNNNNAACAGGCAGGATCTAACTCGTTGGCCNGGGGTAAGCAATAGGCCTGCCAATGTATATGNCTC
TGGAGGGCATTTGCGAACGCCCGTCCGCGCGAGCATNNNNNNGAGGACGAGAGAGGGTTTCGTTGGCNNN
NNNNNCNCNGNNNGGCTNCACGAATGATGGCACAAGCGCGCGTCCCCTGGTCTTTGCGCNCCGTACGCCC
CTGCGGGCACACGCGCNTGGGCTGGGGACGAGAAAAGCGTATTACCATTANATCCGCCTCNNNAACAATT
NTTCGGAATGCGGGGGGGCCGGGCAAATAGNNNGANGGGGCTCCTCGGACGGGCCTTTCGTCTNGGCCGN
NCGCCCCNNNGCGACGTGCCGCCGGNCGCGCCTTCACCAAAGCGGAGGTCANNNNNNNCATCTACTGGCT
GTGGNNNNNTTTAGCCGCGGGANNNNGGCTCGCTGCCTCGAGCGGGCGCGTGGGCCGGNCTCGGACGTTC
GATCCCCGCAGGATNNNNNNNTGTAACGCGCCGGGGCGCCCATTTGTTCGCACGGCTCCCTGCTTCTTAA
GGAGGTGGGGTGTCNTTCAGNNNTATCGCTGCNNAGGACGTTGGTCAGNNNNACCAACGGAGCCTACCCT
CCGCGATNGGCGGNNCTTCGACCCCCCCANNNNNACGTGGAGTGNNNNNNNGGAGNGGAGCGGGGCNNNT
AGCNNNNNNNCACAACTNNCAACATCTCAGCCTAANNNNCCCCCCANNNNNNNNNNNNCTGTTCGAAGGG
GCTGGNNNNNNNNNNNNAGCCGGCTGTATGCGGCAGCAGCGTACGAAGCGTGCNNNTTGGAGAGGAGGCC
GGGCCGCCTGTGACTACATATGGCAGACTTNGNNNAGAGGGAGTGTTCGACAGNNCGGGGNGCGGGCCNC
CCCCAGGGGCNNNNATGGGNNNNNACCACAGGCTATGCCATTGGCGCGGCCGGTCGCCCCACTGATTGNG
ACTGNNNTCACGTACTACCCCGCNNGGCAGTGNCNNCNGACAGGCGCGTCCACGTTTNCANNNGGAGGAG
ACGCCGACGTGACGNNCCGCCCCCTCTCCGCANNNNNNNNNNNNNNNGCCAGCTNNNNNNNNNGGCNNTG
ACCTGTTACCGGGNNGTGCACCTNNNCGGGGCCTCAGNNNNNNTGCCGACAGCGCAGGCCTCGCNCCCAG
CGTTCAAAGGCNNCTCGGGTGCCGCNNNNNNNNNNNNNATGGGGCCCAGNNNNGAAAGCAGAGGTATTCA
CGAGACGAGCACCAGCCGGCNACCNNGCTTGGNCGGCCCGACCCACCTCGNGGACCCGNNNNNNNATGTG
GGCTTCCAGTACCCTCCCACCGGGCCNNNNNTTCTCCTGGNNACCCCGNNNNNNNNNATACCCCGATGTC
AGANNNNNNNTTCTGANNNNNNNGGCACANNNTTGNNNCGGCCTTTACGNNTTCCGTCGATGCGGNNGGA
AACCANNTCTCCTANGCNCANGGCAGGNCTAATNNTCGCTAAAAACCAGCCGGGCGGGGTCCCCGCCGGG
TGTCAGGGCCNAGGCTTTCGCANNNNNNNNNNNNNNNNNNNNNNCGTCCTAANNNNNNNNNACTCCGAGC
GCGCGGCCACGCCCACCTAGATTTGAGTCAGCCAAGTCAACATGTTGTAGGACATGTGAANNCCCTAGGG
TGTCCGCTTGTTTCNNNGGCGGCGGCGGCGATATTTGGTANGTATTCGTTGCCTCCACCNGCCGAGGGCG
CNCGTCACCTAATANNCGCGANNNNNACGCGCTGNGTNTCGTNGCCTGCCAACGTACTGCTTTTGCCCCC
GGCAGTCCCNNNNNNNNGCGCCGCGGACAACCACANNNNAGGNNNTGCCNAGGATAGACGNNNNAGNNNN
NNGACTGAGANNNCGGCGGGTCAANNGCGGCTCCTCCGGCACCGGTGTGGAGGGGCCCACTGTGTCGAAG
TTNNNGCACNNNATCAGTATCATTATTACTCCCAACCNCGTTTCATCAGTCGGCGGCCCCACGGAAGTNA
ACACCGTGTGGTTANNCGCCCTCTAGCCAAGGNNNCNGNNNNNNNNNNNAGTCGTGGCTNNNCNACATNN
NNNNNNNNNNGAAGGTTNNNNNNNNAGGGCAANTCAGCCATTCNNNGTGCGCGGGGCCTCGNNTGAGCCG
GACGNAATAGGAGCCGAANNNNGGANCACGGGNNCNTGTNCGGCCAAGGGGGCACNNCCCAGCCTACAAC
CCGCAGAACAGTTNGTANGAAGGGTGACGCCTTGACGCGCACGTCACCGCCTATCGCGCGNNNNTCTGGA
AAGCCGGCTNNGGCTTCGTGCGGNGNNGNGCCNGTCTCANNNNNNNNNNNAAGTCTTGGAGNGTCGGNNN
NNNNNNNNNNNCAGGTACGNGGCCCGANTCGGTGTTGTCNNGTCNCGNCCGCGGGCNNTNNNCGTGNNNN
NGCGCGGGCCGCCNTNNCANNNNNNNNNNNCNNCCCCTGTAANAGTGNCATGATCAACGTCGGAGGNNNN
NGCCATGGGCTNNNGCATAGCCCGCGNAGCNNNNNNNAGCGTGACNNGCCGTACGTCTNNNNNNNNNTCG
TCATACCCGGCTGCCTCACGNNNNNNNATTGCTCCTGCGGCAGGGCTACGGTANGTGNNNCGGTGACGCG
CGAGCCCNNNNACGCCNNNNAGCGCGGGACGCCTGCCGCACTCCCGAGAGNCCGCCGGCGNCNGNNNACN
NCCGTAACTANNNNNNNNCCGGGNNNNNNTACACATACTCCGNCCCTGCGGGCTGCGCGGCTGCACGTCG
TCNNCGCNNNGGGGANNNNNNNNAACCCNNTGACCAANAGCTGTCCACGGGTCATGCATTAGNNNNTCCC
CCGCCCCGTGGGGCCGGGCCACGCCCTGTCNNNNNCCNNAACGCTCCCGNAACAAGGCTTCCGTGCCACG
CCCCCTACGNTACAGCACATAGCTGNAGNNNNNNNACGGCCGCCCCGCGAACANNNCTGCAGTATNCTCC
GAGCNGNNANAAGCGGTCTTCCGGAGTATCNCTTGNNNNNNNCAGTCTGCAAGCCACGGGGGATCNNNNN
CCAAAAACTGTGCTGCCGCCTTTNNNNTTGAGTGCACAACTTCCCNNNCAGCAACTTCGTCCTCTGCCCG
CGGCCAGACATGCCCGTCCGGTACTGGAGGGCGTCCTTGCGTCTTGGCCCCCNNTTTTAGCATCCCTCTA
TCNTTCTGTTGGGGCCGNNGNCGGCGCGGGGCTCNNCCTNTNNNNCGCGTTCCGCTCGTGGGGAGAGGAG
NNNNNNNGCGGGNGAAGCNNNNNNNTCCCGTAGCTAGAGCCTTCATTCTTGCCATATGTCANNTNTAGCT
GGTTAACTATGCNNANNAACCGNNNNNTTGCNNNNNNNNNNACCCCCCCGNCNGNCGTGAGCGGGGGGNN
NNNNNNNCGCCGCGTGGNNNNNTTCCAAATCGCCCACGAGTATNNNGGCNCGGCGGCCGCTGGACTGTCG
GTCTCCTTTTGCCCGCCCCGCCGAGAGCGTGTAGGATNGGGCGTCATCTCNNNNNGGGCGTTGCGGCCGT
GTGTGTTACTCNCAAGGTAACCGCCTNNNNNAGCGCGCGNCCGCGGACGCTGGCGCATCCACGNNCCGAN
NNNNNGCGCAGTGNNNTTCCCGCCGCNNTTCACACCATNACTATCCGCTNNNNNAAATCGGACTTCGTAA
GATACNNNNNNCGAANCNNNNNNNNCGCNNNNNNNTGTCCCTCGGCCANNNNNNACATGCCAGTATCTGG
CACCCCNNNNNNNNNNNNNCTCCCAGCAAGACCAANNNNCCTNCCNGTTNNNNNNNNNNTCGTCTCTACC
GTGNNNNTTTCGAGTGTGCACCTNCNCCCCCCNNNNNNNGGCCCGGGNNNNNNNNNNNNNNNNNNNNNNN
NNNNNNNNACNNCGGTATTTNGATGGGTGCTNCCNTCGNNNNNNNNNNNNNNNNNNNNNNNNNNNNTAGG
GGAACCGAAGCNAGTNNGACGTGGNNNNNNNNNNNNNNNNNNNNNNNNNTTGNGNNCCCNNNNNNGNCGC
GTNGCCACAAANNNNCCGGNGTCCCTACCCNCTCCGCCCAGACCCGNNAANNGCGNGANCAGCCNNTAAC
NAAACGTAGTTCAATTAANNCCCGNNNNNNNNTNNNNNNCTAGGTGGGGGTNTTCGATNNNNCNNNNNNN
GTCTGAACTGAAGGTGGAAAGTNNNNNNNTCCACTCNNGNNNNNNNNNNNNNGTGGGTATCATGGGGCTC
CCATATCGTGATCATCATATGCNCCGCCCGGNGANNNNNACCGCGAAAAATGGGGCTGGNNNNNNNNNTA
CGCCAGGGTCAGGGCGGGAGGCCCTTCCAGCCACCNNNGCGCCCACGGNNNNNNNNGGCANNNNNNNNNA
CTCCTGGCAGCCAGAGAGGATCTANNNNNGAAGTNNNNNGTGACACCCGCTGACCCGATGCGAATGCACN
NNNNNNNNTGGGNNNCTTGGCGTCANTTAACATGGTGGAGGCGGACGACGATGNNNAGCGTATGTGGGAC
CAGGAGTCGAGGNTCCCGCGGGGTTGTGCCGGGAGATCNNNNNNNNTCTGAAATTGCTGNNNNNNNNNNN
NNNNNTAGANCACGCANNNNNNNCGCGGTAACCNNNNNATTCAGAACATCACGCCCCCCCTCCGANTGGC
AAGTATTGACNGATCCGCATTGAACTATCGGAGNANCATNGCTCGGAGCTCGACCGNCCGGACGAAATGG
GGCCGGAGTCCNACGTGGGGCCACGCCCAACCAGCTGTGCGNNNNNNNGGGGCATCGTGAGCGGAGGCGC
GGCCCGTCGTGGGGGGTGTTTCGCCAACTCCACTAGGGCCGGCATACGACANNNNNNNNNNCGGCCNNNG
GTGGCGGCCGGGTNNNNNNNNCTTCTTGACATGCGGACCCCCNNTCCCNNNNNCCACCCNNNGGNNNNAC
ANGNNNNAACTACTTCGCGCNNNNNNGCGAGTCCATCCCGGCCCCCGGATTCCTGCCATGACGAAGCCNG
NCTCCTTACTCNATACTCNNNNAACGTCAATCCNACTTTCACGGCCGGATAGCACCCGTGNNNNNNNNCT
AAGCTCCCNNGGCGACGCCTGCGGCGCTCCGGGGGGATAGAAACATCCAAGTNCGTTNNNNAGTGNAGCG
GTTGCGGCCCGGCGNNNNCGCGGGCACAGTCAGGGGGTGGCNCACTGANNNNNNGTCCCGTGCTTGCNCN
NNNTTATTCCAACCGNNNNNTGATTAACAGAAGCNNNAGNAGNNGTAAGGNNNNNTCAGGTGCCACACCC
GTGATCGACGTGTANNNNCGCACCNNNNACCGTCGNCATTGATTCAGCNNNGGTCAGCGGCCGACCCNNC
NGGGCCNGCNGTCCACACGCGCCACGTTGGCNAGGTGATTGCTTGAGTCACGTATGNNCCACCTGTACGG
NGTCTGCCTTCCNAGAATACGTCGTGCCAACGCCCATATNNCATGCATGTGCCGGGTCACTAGGTTAGAA
CGGAGGGGGCGCGGCACCCTGAGGCCTTANNNNNGCACACNNNNNNNNAACNGCCGCGGGAGGCCCTCAN
NNNNNANCGCGCGGGACTNNNNNNAGGCAGGCCCCATACCGTCACCGGGCGCACGNCTGGCACCCTGGNN
NCCGANCNCNCGGTGAGGCGNCNGTGACCGGACCNNNNTTGCCGGCTCGCGCGGAAAATACTGNNCCCCG
GCTGCACNNNCTCGACCCNCCCCGTATGCAGTAGCTCCGGCCTCGCTANGCCNGCGNGGCGAGCTTCTAC
CCTCCGTCTCGGCCCATTGGTCCCACGCGATCCNACCGTTCGCGTGGNTTGCCGCATAANACGGCTCCCT
GGGCGAGCGNCTGCGAAGCGGAGGGTCAGCGTGTGCCGGACACAAGTGCCCCCCCGTCGNNCCCCCCCCG
CCTGGCAGGNCCGNTTCCCGCTGGCGNTGNNNNCGCCACGCGGTGCCGCCGCGTGAGTCCTGCTCTTTCA
CCTNNTCGNGGNGCGNNAGCGAATGGTAGGGAGAATCGAGTAGGCAACCNNCCCCGCTGAAGGTCACGCT
CACGATGGCCGACCCCGCCAAANNCTGANNNNNNNNNGTAGATTGGGAACACCCTGTNNNNNNNNNCCTT
CTGCCGTTGNACACGGCAGTCGAAGNGAGNGCTTCCACGCTGCTCTGCCTGTNGANGGAATNNNNACGGG
TTTTGATTANTGTCGNNNCGTGATCAGTCCCAGGGGGCGCTGAGCCCTNNNCAAACNGCGCCATNCCTTC
TAACGCTTTCGATCTCACAGGCCCGTTCCNGNTGCCCTTGNNNNNNCCANNNNNNNNNNNNNNNCGGCTC
NCACNGGNNCGCGTCGCCCGTCCCAATCGAGGTTTCGAACCTCACCNCGAGAAGTGGAGTCGTNACCACG
CCCTGTGCACCGGANNNNCNGNGACAGCAGNNNNGTCGCGGAGACGACAGGCACGGCATCGTGCGAAGTC
ANAAGGGGCCGNNNNNNNNNNNNNNTATGCTAACAGGGGCACGTGAGCCNNNTTCCACCATGCCCGGCTC
GCCACCCGNNNNNNNNNNNNNNTNCAGTATTNNNNNNNTGCGNNNNGAGGCCTGCCTNNNNNNNNGTGAT
CGTTTGTGAACAGGGNCCGGTGCTTGCNGCTGGGGCGGGANGTNNNGGCCTAGGGNNNNNNNNNNNCNNT
CATAAGCNNGTGGCGTCCAGGGANNACGGATTGCTTTTTGGTNNCNNNNNNNNNCNNANTCTGAACCAGA
AACNNNNNNNGTCCGGCTAGGNNCCCCGCAGTNNNNNTTCTGGTCTGCTCTGCCCCCACCTTACACCCTA
CAGACNGCNNNNNNNNNNNNGGGCATGAACCTCCCGGGCNGATCATGACTATTTTNTNNNNNNNNNNNNN
NNNNNNNNNNNNCGCGGCGCNNNNGGAGCCAGCGNGCTGCTACNNCCGNNNNNNGATCANCCCGGTNNNN
NACAAGCGCGGGGTCCAATGCCCGAGTCCCAGCGAGTTCGGTTAGACTGTAAACCCCGCCGNNNNNNNNN
NGGGCNNNNNNNNNCCCNGGAAACCGCNNGAAAAGCGTGATCCATGAGGCNTAGCNNNNCCGCGAGCTTG
GCAGGCGGCGACGAACGTGCCTCGGTCGTNCTACGCAGGCGGCATATGAATCCGGCGCCGGGNNNNNNNN
NNNNNGNGCAGCACCCCNNNNNNNNNNNNNNNGCGCNNGCCNGNCCCNNNNNTTCTCCCTCTGCGTTGCC
GTGCCGGGACGAACNTAGCAATAGATTGCATCNTTCAGCAAGACGGTGTTACACGNNNCACTTACACATT
NNNNNNNNNNTTCNNNNNAATCCNNCCCCGTACTATCGGGGAGGCGACATGGCATCACGCACATCAGNNN
NNNNNNNCGCNNNCCCGGGCCGGACCGCCTGGGGGGAGNCGCCTNGTCCGGAANNNNGTGCGAAATGTCA
TGGGGANNNNCNNNGAGCTANNNNNNNCGCGGCGCCGGAGCNGGNNCATTTAAGCNNNNNNNGCAACCCC
CNNCAGTTCGNNNANCGTCGGAGTGCCGCGTCTTNNNNCCCCTACCAGCTNATAANNNNNNNNNNNNNNN
TCTCNNTANNNNNNNNNTACTTGNNNAACCAATTNNNNNNCNTCCNNGGGTATTCCGGCGAGNNNNNNNT
CCCCCGGANNNNNNCAGTGANNCCGTTGNNNNGNNNNNNNNTACCCGCATCGGCGGGCTGGCAACGGTAT
CCTNNNNGCGCGGCGGGCGCCACCTCNNNNNNNNNNNNNNNNNNTGAGCGGGTCGTCCGANNGTCCGCNN
NNCGNTGTCTTCNNCNNCGCATAGGGGTGTGNNTGNNNNNNNNNNNNTTCNNNNGGTCANNCCAAGACCG
ACTCGCCTTCTNNGTTGNNNNCCTTAGGCAAGGCAGATTATCCCCNNNANNNNNGGGGCCCGCTCTTNNC
CGTGCGATGCGCAGCCGGGTACTATAATGGNTAATTNNNNGCNTTNGGCGCTGCGACNNAAACTNTCNAT
TACCTCCCGCNGCGCTCGCACGGCCNCGGGGANGCNNNNAATTCNCCATCATCACCCCGCACTCAAAGCG
CGCCGCCGANNNATTNNNCTAGACTAGAGGCGTNGGCGGGAANNGGTGCAATAAGGGTCGGATCGCGANN
NNNNNNNTGCGGCGACCGGNNNNNNNNNNCAGCGGTGCGTCTTTCGGGCANNNNNNACGGAGAGATTGCG
CGNNNNNNNNNNNNNGTGGCGCGCAGCTCTCACCACGGTGGCGGGGCGTGGGGAGGCGCAGGTTTCNNNN
NNNGACGACGCGGGGCACCCCTGGCATNCTNANGGNCCGGNNCTGGAGAGTGCCCTANCTCTCTCCGCTA
CGGNNNGTGCCGAGGCTGACGTGAAGCGGTGANAGCGCGGANNNNNCTCCCTCCGCGCCGCNNNNAGTCC
TGCCGCGCGACCCAACNNNNCTGATTCTGCACGGNGCCNACCGNTCNNGTGGTCCGGTTGGGTGTTGTNN
TNNNNCNNTNNANNGNNNCGNCNANCGCCCCCCCAGANACCCGCAAGGGCTGCGTCCCAGGACGACNNNN
NNNCCCAGTGGGGNGCCCACCGGCCTGAANGCCGNGGNGCGCNNNNNNNNNNNTCGAACAGGCACGTAAC
GTACNNNGCAGNNNCAGGTTTCCGTGGCTAGGNNNTTCTGGCGCAACGATCCTGCNGCCGAGCNTCCATG
TTTGGCGAGCNNNNNNNGCGNAGTTTAGGCCAGTTACATCCTCGCTGCTTANNNACCTTGCGTAGCGCCN
TCCGCCCCGCGCCCCCGTCCCGGTTAGACCGCTCCGAAGTCGCGANNNNNCTAACTCGNNNNGGANNCAN
GGNNCNNANNTAGTCCCCATTGGTANNNNNTAGCACCTAGAAGGCGGCGCGTGGCGTCCACGCAGTAACA
ACGNNNNNNNNNNNNNNNNNNAGCACCCNGTCGCCNCTCGGGCCTTAGTCCTNNNNNNCCCGCNNNNNNN
NNNNCCAACGTCGCAAGTCTTNNNCGACCCCGTNCGCCCGAATGGACCCGGGGCCGNGCTGACGAGCACC
GACACNNNNTNGGGGGNNNNNGGTCTAGCGTGGTGATACANNNNNNNNCCTGAGCCCCCCCTCGACGGAG
GGCGGGGGAAAAACTACTCTGCGCTGGATAAGTAGGATCANNNNNNNNNACCCGCCAGAACNNNAAGNNN
NTCCGGACAGTTTTNNACCAGCCNNNCCGGGGTTCCAGTTGAACCACGGGACCNNNNCTCGGTGACTGGG
CTAGGAGAACACATCTTGTCCTCGNNNNTTGCGCCGCCCGCCCTGATCTCNNNNNNNNNNNCCGACAGAA
CGGCACGTAAGCTCTTNGTTNNNGCCGNGCGTCCCGGNNNNATGNNNNNNNNNGGANNNNNTTCAATACT
TTGCGGTAGGANNNNGNCAGTGGGGNGGGCTATTGGAGGTTGCNTCCGTCGGNNNNNNNGACACGGGTCT
AAGGTCCCGTNNNNNNNNNNNNNNNNNNCNCTACGACGAGGACGCATCNNATCATGGNNCTGGGAGGCTC
GCTTGGAAAGTGCACTGNNNNAGCGCNNCCCCCGCCCGGTGTNGGTGNNNTGAGGTTCGGTAANNNNNNC
CCTGCCACGGNNNNNNCCTTCGTAGACCTCTCCCTCCCGGAACTTTCCCCCTGTNGGGNCTCGGCGACCG
NNNNNNNNNNNNNNNNNNNNNNNNNNNNGTGAGCTTNAAGAGGCAAGTGCTAAGGGTAAGAGAGCCGGGN
NGGTTCTTNNNAGAGTCAAACTGNGGTTTTCCTNNCGGCNNAGCGACGCCGCGNTACNNNNNNNNCACGC
ACAGCCCCCGCTGCACTCCNCCGCNCACTCTNNNNNNNNNNNNTAGAGNNNCGAATCNNNNGAAAGGGGN
NACAAGTGCCCGGTNGGGGTGACGTACAGGCCANNTGGGGCANNACACCTATGTGAGACGGAGAATCGNN
NNNCCTCTCGNCACCNNNNGCTTTCGTATGGCCTCGNNNNNNAAACAGCTTGNNNNNGGACCGAGGATNN
NNNNNNNNNNNNNNNNNNNNNGTTTNGTGGCTTGGCGTACCGCCAGTCGGCAAGGCGGCGCGGCGCCGAA
CCGAAGGTTNGCGACGCCCTTGATTGGGGAACCTCCTGTACAAGGGCGCACCGTCGCTTCTGACTCCCGG
ATATTNNNNNNNNGGGCCCTCAACCACGTACCTCTCCTATGCTTGGCGTCCAGTCANTGCCCGTAGCGCG
CGACGTGGCTCCGGCGGGAATCGGTGGCGCGCTAGCGGGGTAGAAGCTNNNGTTTACAAGCGGTCAGTCC
CACGGGGACCTCGGCTAAGGTGCAGAGGTTATACTTCCTACCAAAGCANNNNTANNACACGTCCNNGGCC
CTTAATCACGTTGAAAGCCGCTGTTAGGCTTNNNNGNNNNNNNNGAATGGGTCNNNTGCTCAACCTGCTA
TGANNNNNNNTTCGTTCGTCGGGCCAACCGGCGCCTCTCGCAATGCATTTACGTGTTCNNTCCCCGGTCA
NCCACANAACTCGTAGAGATCGCGCGACATGAGNCTCGACTGNNNNNNNCACCGGCNNTNNNNNNNNNNN
NNNNNNNCCCTCAANACGGCTGCCCGACGCGNACGGANGCCGACGTTGGCGCAGTCNNGNACCCCACCNA
GNAGCCGATCTACCCTGAATCCGTCAACGGAACGGGCCCGAGCCNACCNNNNGCCAGAAGANNNNNNNGC
TATGTAACGCAGTTCANNATCCNTGTAACGTTCGTAAAAAGGTACTCAGNNNNNNNNNGNTATCCTGCTA
CCAAANNNATAGAAGGGAACCGTAGTAANNNNNNNNNNNNNNNNNNGNNNGCCTAACAGGCCGCATGCAC
TAGTCTGATCGNGCAGCACCTGCGGACGGTGGGNNNNNTCNCNNNNAAAATGNGCACGGTGGATCTTTAC
CTGCGCGGGCAAGGGGGGCCGNGATNNGCCGCCGAACATGGAACTAANGGGACGGNGCGTTANGGTTTTA
GCTGTCCCNNNNNNNNNATGGACCGTGGGGCGCCGCACGGCTATTCTCAGTANNNNNNNNNCGGGCNNNN
NACATNNNNNNCTCTGTTGTNGTGGCAAGGCAGTACGATACAAACCGTGGCCAATATNNNNNTGGCTAAC
GGGAGTCACCCTTGGGGGCNGGGCNNNNGNCNACCNNNTGGGAAGGGCTCTCCACACNNNNNCGGCTAAA
GNNNNNNNNNNTAGCCCNCGTCANNNNCAAGNGNNGTTTACGNNNNNNNNNNNNCCCGNNNNCCTTTCGG
AAGCGCGTCGGCTGNNNNNCNNNNCGCGCTTAGGCCTGCAGTTCCATTCNNNCCAACGGGTGCCGATCNG
GANATNNGCCTTTCCATCTGGCTCTATACGCCGGTCATGAACNTCCNNTANNNNNNNNNTCCGCGTCAAC
CTCCGCTCTNNCNNNNGGGACNCGGCTTAGCAGTGCAAGCTTCTCATGGGCCTCCACNCNGGGGNNTCGG
GGTGAGGCCCCAGCCTGCACCNCGTGGGTATGTCCCTTGGGNNNNNGGGGGGTTNNNNNNNNNGAACTTA
CAGTTCGNNNNNNNNNGGTTCCGCGCGGCGTAGCGTTGTGTCGTTAGAGCGCGGGGATGTGTCGCATGCC
GCTGTGGTCCCCCGGGGGGGGGGAAAGGATNCGCGGGTCCAAGGGGGGGGACCGGCGGGCGCGCCCGGAC
CGAGCTGCGGGGTCTAACTNNCTNTAGAAATTGGAAAACTCGGCACGAAGANNNTGGGCTGGATTAGTCG
CGAATATGNNGNAANNNCAGTCGATCACGCCNNNNNNNGCGTNGNGCAGNCGCAGNNNNNNNNNNNNTCT
TAACNNGNGCTNTATGGGCGCCGGAGGGCTGACTGCNNNNNNNNNCCGNNNCGCCGCGTATTNNNCGNNN
NNNNNAGGTNNGGAAGGTCGCGCGGTACGGGGCCGGAACGCAGTGCCAGANNNNNCNGCGCTACCGGCCG
GCNCCCAGACTTAAGTCGGCCTGGGNNNATTTNNNGATGACGCCTCNNNCCCTTCGCCCCNTNGGCNCGN
GAGCTAAGGATCATACGCAGNNNNNACTCAGNNNTATGCAGTTAAGCCGATTTTGNNNNNNCCCCNNNNN
NNNNNNGCTGGGCAGGAAGTGCTCACTACAATNNNNNNCGTCCGNNNNNNNNNNGCGTGGAACCGTANNT
AAACGACCGGTCATGCGTTCCTCNNACGAGGGTNTACGGGATCCNNTGTATCGCGCCGGCNCAGTAAGTC
GCGATAACCGACANNNNNNNCANNNNNNNNNNNNNCCNNNNNNNNCTNNATTNNNNGCANNNNNNNNNNC
GTCTGCGCCATGCGGNNNNGGNNNNNNNNNNNNTCAGCGCTNCGNAGGNNNNAGGTTTCTNTGAGAGTTT
CGCCCTGNNGGGNNNCTGGNNNNNNNNGCCTGAGCGGGCGCNNNNNNGCCCCGNNNNNNNNGGCGGGGGN
GCGGNNNNCGGATGNATAACCNGCNNNNNNCCCCCCGCTAGTTACCGATAATTANCNAGATTACACCTCG
GTATCCGAGNNNNNNNAGCCCATAACCGAACGACCCCCACCGCGCANTTACGCCGCGGACCCCTACAGGC
CCCGGGGCGGGAGATCCGCGCGCATGANNNNNNNTTAGCCAANNNTTCCANNCNGCTTCTTTCGATCAGT
GAATATCGAGCGANCACGNNNCCNCNNNNNNNNNTGGCGGACAGGGTCGTCGCCGNNNNNNNNNTCGCCT
ATGCGACTGGGGGCCTTGGAGCCGACGGCTACCCNCTCGCGGCAGACGCGACGGACAACCGGCTTCACCC
ACTGCTGCGGGGGGCAGTNCCNNNNNCACTACGTGGGCCCACAGCGCTGAGGCNCCTCCATCGCCGTNNN
NNGTTCTTATTCAGCCGACGGACGACAGATCTAGCAAGGGTTCGGNNNNNNNNNGGAGGGCGCGCGGCAC
AGTGCGCAAGGATAAGCNNNNNNNCTGGTCGATCAGGATCGCCAGGATGCTCTGTCATNNNNNNNNNAGA
CNAGGGNNNCTAACCTCCGNCGAGACGGACAACCNNAGTACTGCCATGGGGCANGGCTTTATGGACCACA
GTCCTCGGAATCCGCTCACCGGGTTATCCCTCCCACCGCAAGAACTNNNNGTGCCAAGACACGGCTGGAA
CCGATGNCTTCGACCTGTNNNAGTACAGCGCTTCGGCGTTCAGNNTGTCAAGCCCACCCTNNNNNNCTCA
CGCACCNGTACCCTGATCGCNAGCTTGCCCCNNGNAGGGACCNAAAAATCNNNNNNNNNNNNNNNNNCCT
GACCCGGNGGGCCGCTCGACGNNNNCCTCNCGAGCTAAGGTNTCAGNGATGGTNTCCCGGGTCCTTTGGN
GTGCCCAAAATGCCGTCNNNNNNAGTCAGGCTGCCGGNNNNNNNGTCCCGGGAGACNANNNNAACCTACC
TTTTANNNNNNNNNNCCCCGAATCTNNNNNGTAACGCCCGANTCACGAAGAGNCTGAAATTACCTTCTTN
CGGAAGACATTACNNNNNNNNCAGCCCGACTCCGTGCCGGCCNCCNNNNNNNNNNNNNNNNNNNNNCAAC
GAGGNNNNNACGTTACCGCAAAGGGTTTAGACTTAGTTTATGTCTTCTCCTGGCNNGTNNGCACCACCGC
TGGGCTCCCCGCTGCGATGTACGCNGGCNTGGNNNNNAGGNGNCACGTCCGTAGCCATGCACGNNNCANC
GCAGGCCCCCTTCAANGGGCGTGGAATNCCTGCGGCGCGGAGTCCTTAGGCNNTCGCCCGTAGCGGTGAG
GCCTCGGGCCCAGNGCNNCCACAACAGGGGGTATTANNAACTCCGGGATCAATAGTGTTAGTACCTCTCG
GCCGTACTGATGAGGAGCGTCACCTTTGTAATCCGGTGGAGAAATGCGCANNNNACGGCATGGAGAGTNG
GCTGTGTCCNNNNNNATGCCATGNNNNNNNNNCTAAGGACANNNNNNGCNNNNTCCAACATGGACTCACA
TGGTACAAGGAAGAACTCGNATCCNCGCGGTTCTCCGGCCNNNNNNNNNNCCCCGTCTTCACGTNGAGAA
CAAGCACTCTCACTGGTCGCTGCCTATCTTCGNNGATGCGGCTGCNANNNNNNNNNNNNNNNACTGCTCG
NNGCAATTANNNNACCCACCNNAACGACAGGCCCCGCCGTCATCCGCCATATAGCNNNNNNNNNNTACGA
ACTTAGTTGTCATCGTGCCCCCNNNNGTNTGGTCGNNGGACCCTAGCCGTTNNNNCNNNNNNNCGCGCGC
CGGAGACGCCCNNNNNNNNNNNNNNNNNNNNNNNGATNNGTTTCCNGTTAGNAAATTCCGGCGTTTGATC
ACGGGTTCGTCGCGATAACCCCGANCGGCACCCGAGCNNNNNNNTTCTNNNNNNNNNNNCCCANGTTGAC
CAACAGGACACCGCTCACGACGCGTGCCGTTTGCAGCGTTCAAGAGGCCACNNNNNNCCNNNNNNNNNNN
NATGTTACAGTTCTCTATCGNNACTAGATCGCGNAATATAACCGAANNNNNNNCCGGATTTAGCCTTGCG
CCTTNCAATTGGTCCCACACCGCTCNNNNNNNNNGNNTGAGACACCGCGTGGCNCCGNNNNCGTGACCGG
GCGGGGTCGGCCCTGTCTTCGTGGCAACGATNCGCGAGCATATNNNNNNNNNNNNNNNNNNNNNNNNNNN
NNNGAGTNATCTGCGATTGTGGGCCAGTNNNNNNNAATCGNTCGNNNTNNNNNNNNNNTNNNCCTAGATA
CATNNAAGAGTCCGCTTGCCGCCNGTATGCTCGCCCCAGGCCCACAGGCGCCCCGCGCCACTGGAGGCCG
TCAAGAAGTACCGCGGTATGGCGAGNNNNNNNGCCCNNNGGCACGAGGACGGCGCGTACANGCGACCTCC
GCCTGNCCCATTCGNACTCNTGGGACCCAGCCCCGCTGGCGGGACNNNNCGNGTCTGCACACCCCGGTCC
TCGAGTCATTNCAGGCCCTGAGNCGGCGCTAGGCCACGCCGCGCCGGAGGCTCGCGGCGGCATGTCGGTA
CTCCCNCCNNNNTNGTAATATGGCTGTGAAACCAGGATACCNNNNNTNNCTATCCCCCTCCGACCGCCCT
AATCANCCGCCCAAGNNNNNNNAANNNNNTAGCGTAGTANNNNNTCNNNNCTATAGGGGCGAGGCAGGTG
TTNNNNCAACGGGCTCCAGCGACGTCGGACTAGCGCCCACNNNNNNNCCGGCCATANNGCGCTCATGAGG
CTCTGATNGGCTTGNCGGGTTNNNNNNCCNAGGCCTTCTGGGATCGGAATCGTGGNNNTGGCTGGGGCCA
CGAGCTGGTTAAGCCNNNNNNNAACCAAATATGGGTATTNNNNNNNNNNNNNNTGANNCCTGTGAGGCNN
NNGGGTAATGATGNGGNNGCGTCCAAAGGCGCCGCGCCACGGCAAGCANNATAATAGAGCGTGCCGTCGC
CGNCCTNNNNNNTCGCTAGNANNNNNNNNGCATGTCGGCCGNNNATNNNNNNTGCGCANNGCCATCCCGG
CTNNCNNTGAGCTATTAAAGCTATCNAACCCNACCGCGGTGCGCNCGGTCCCGGCCCAATCTCGGATAAA
TGGATTCATNNNAANNTANCTCNNATNNGCCCTCACTGACCATCGCGGCTNNNNCGGCGANGCCGCCGCG
CTANNNNNGNNNNNNNNTTTAACCGTGGGCACCCGTCGCACCCTTGTGTCCCCGACACNNNCTCACTTNG
GACTACTNNTACACCAAGANNNNNNGACTGAACAGCGTAAAGCCTTGGCGNTNNNNNNNNNNNNNNNNNC
CACGTGCTTCCTTTAANNNGGAGGGNCGGCTGACATGNNNNNNNNNGNNNCGCACGATTCAAGNCATCGA
GCCCCGATCCNNNGGGTCGCGGACTACGCTAGTCTCNNNNNGAGACCTCCGGGTTAATCAANGANCAAGN
GGGNCCCGGNNGGCCANCTGTCNCNACGCGCCCACCGCAGGATGCCGNNNNNNCGAACTTNNNGGTGTCG
NTTGCAGGCACATCGGGTAAGGCCANTGTTAGTCAAGCGCGCCGCGTGGTGGGCGTCTGAANNNNNTNGA
GACAGCCATCTCTGGAGACGCCCCCCACNNNACAATGAGCAATACGGCGGGCAGTCTCGGGNNNNNNNNG
GNTACGGAGNNNNNTATACCGCGCCTCTTCGTCTCGCGTACANGGCGACGCAGTGGCCCGACGTTCTGTC
TGCTCGCACCGGGNNNGGGTTCNCCGGGGCGGGGGGTNNNNNTGGTCGGTAGNNNNTTACCATGCCGGGC
AGCGCTGCCTGTGAGACAAATCGTCTCATGCCACCGGGGACTCACAACAGCGCCGAGCTGCGGGTTCCAT
ATCATCGGTCAGGTAACANGGAAGCGTCGNNNNNNTAGAGTCCGGAACGCGAACTCTCATACTCTAAGCA
AACCGGCGTACGACGCGCGCGTCGAACACCTCACTTGTACGCGTAGGTCACGNNACCCAACCAGTCTCAC
CGCCGCCCCTCCGATCCNTAACTGGCCACCGGCNNNNNNNNNNNNTGGTGGGCGATGCCGGNNNNNNNNC
CGAGAGCTAGGTCGGGGGGAGACTGCCCCGCGCTCCTTCCGAGTCNNNNNNNCAGTTCAGCCCCACGGGC
NNNNNNNGGAANNNNNNNACGTTNNNNGCGNGGGACATGCCGTGGAGCGANNNNNNNNGATGCGCAGAGT
TNGGCGAGGCCTTCGTGTTCGGCGGCTANNNTGTTTCAAGTATGGTCCCTCGCTCCGNNTTGTTTGTCAT
TCGCAGCGATTGATGAGTTGTGTANGCCCCCACGTGCGNCCTTGACCAACGGGGGGGGGAGGACTTCACT
CTCCGGTGCCCNNNCGGCGCGCAGGGNATCCTTGTCCACCGCCGGCGCCGTGCGCCTAGTACTCATCGTC
GATGTTTGGCCATATNNNNNNCCTTTCCCGCTACGGGGCGTGNCTCTCATGTAGGAGACACTGGCCTCCC
GGCNTCACACGCCGNNGGGGCCGGGCGGTCGCACCGCGCGTGGCCGCCGGATCGCGTNACCTTGNNNNNN
CTTGGAACCACACCACGAANNNNNAAGTTNNTGCAGCCTGCCCTGCGNGGGGGGCTTCNNACACACATGA
CATNNTATNNNNCGATGCTCCACAACCACCGCGCCTACCCGCCCACGCCCAAAATCCGAGGGGGCGCGTC
GAACTTCGGCGCCTAAAGTANNGTCGCANNGGGGGGCNNCNNNNCCGCACTCCGGGCNCANATCATGTTA
GCCCGAGGCGNNCGCCAAGTGCGCACGGTCCCCTGAGCAACTATGNNNNNNNNNACTTCCTCGGAGCTAA
CTTNGTGTATGTGTACTATCTCGNNNNNNNNATCGGTCGCCGTGAGGCTAGNNNNNNTCTCCCTCCCCGC
GCCCGCGAACTCCAGCGGGGAGGCGACGAGCTCCNCACGACCGCACCGGNCNATCAGGGCCTCCCCTCTC
CNCGCACCTATCGCAGGGCACAGTCAGTATATGTCCGTAGAGTTNGGTGGATTCGCTAGGCATTCCGGTG
GGCTGGCTCGAGCAGCAAGCGTGGGGGGCACGACGGGGCGCGCACTACTAGGTCGCCGTGTGCCAGTTCA
TGGNATCTACAGNNNNNNNNGGTCGCGCGNNNNNGGCCNNNNNNNNNNNNNNNCGTGCGCGCGGCGACTG
GGGTCCCCGGCGGGGTCTCATAGCCCGCAGCGGAGGGCNNCTGGCNGGGCGGCGGTGACGCCTTAGATCA
GTGGCCTACCGNNNNGCGCGNCNNNCACCTGCGTCGGCCAGCCCANTTGCCTCCGNNNNNNNNNNTTNNT
CCGTGAGAGCGGCCTCCTGCGCACTCCGCGNGGCNNNGAAATACGCCCCTCGCGCGAGTCCNNGTCGAGA
GCCAGCGATNCAGGNCTGNNNNNNNNGCGGTTGCCGCGAAGTGTCGTCAAGCGCCCTGNNGGTGCGGCNN
NNNNNNCTCNNNNNNTCNNTGGGTGCCCCCAGTCCTGCNNCCGCTTGACNNNNNNNNNNNNNGTCGGCCG
CGCGCCCGGNGAGTCAGGCTGNCTCGCCGGGTCCCGTGCCTGCCGCCCCGNGGTNGTGTGGACGGGCAGG
ATCGATTGTGTTCCAGCAGACGCCTGACCAATNGAGNGNGNGCTCCGCTCGCACCACCGGCCGCGNCGCA
TCCCATACGCTATAGTANNGTGGGCGCTTCAANAGNAGGATGGNCCTGTCAGCNCATTTCGCNNNNNNNC
NNTCTGTNNNNNTCCGACTCCCACGATTCCCCTAGCGGGGNNNNNACCCGGCCGATCNGGCCGTACCCAC
AGTGGGCACGGGGTCACGAGGCGCGCTTCTGCCGCCTACTACCCATTCCCTTGCCTCAGCGCACGGAGCT
GNGTGCGNNNCCTCGGTGGTTACAATACACGGCTCGNGGCTTCCCGGCGCCGNNNNNNNNNACCGGAACC
ANNGTCGNNCCACAGCGAGGNNNGAGTACCTCGTCAAGCTTCTGCCCCGGAGCGCGTACGNNCCGGGGTT
GACGGAANNCNTACCCGGCGCCCAAACCCCGGCCGCAANNNNNNNNNNNNNNCTCCCCTGTACTGCAGAN
TACCGGCGCTCCAGGCTGGGCCCCGGACATTTCANNNNNNACCTCATGCTGCGGTCNGTGNCGACGCCTC
GGCCTCGGAGCNNNGGCATTAGCTGCGNNACCTATAATCAGCTAGCCTGAGATCCNNNNNNNNCTAGCCA
GTTCCGACCGCTTCAAATCCGGGGGGCGGGGNNGTCCGAGGGGGGGGGACTGGACCGCGGCGTGGCGGTA
TTGGGCAGGGAGGCGGTNNNNNNNNNGATNNNNNNNNACCCGGGTCGCCGGCTGGCTTCCNNNNACGCGG
GCGNNNNNNATTTTCANCNNCGTNGATCTGTTTGTGCCCGCCNNNNNNNNCGCGTATTAAGCGTCCACTC
TCGTGNNNNNNNNGCCGGCTCGGCCTTCCGATTTANNNNNCGTGCCCGACGCCATACGNNCCCGCGTCTC
CTGTCCACAGAACGGCTGNCGTNNNNNNNNAAAGNNGAGNNGGACTTGCNNNNNNCCGAGGAAGGATAGG
GAATCNNTTTTCCACGGCCAGAAAGNNNNNTGCACCCCGTGGTTCAANNTAGATCATNNNNNNNNNNCCT
CCAATGGGGCGGTAGGGCCCGTTGNNGANNNNNCCACGNGNGCGCACCGATCGGGCCGGGCGCGCGCTCC
AATGCCGGCGGACGATACCCGTCGTGNNCTGCGGGAGGTGGCGAGCCGGCGACCGCGCGCGCGTGNNNNN
NNNNTCCGGAGCTCTGGGTAGCCGACCGTGTGNNNNNNNCAGNNCCNGCAAGTAGGNNAGCNCCGANNNN
NNNNNANNACGCCNNNNNNTCGGCGCGTCGGTGCCTNAANGTCTTGCCCGCCGCGGAGCAACGNGGTNCG
CGGTGTGGGNCCGGAGCGCGCTCCACCCGTCCCCAACTTCTTCACCACGGATTAGTAGNATCTCGTTCCC
AGGCTAAGGCGAGATCTGGGCGCNANCGGGTACTCAGTGATCAGTAGGCGAAAAGATCAGATACCNGCGC
GGAAANNNNNNNNNNNNACCATCCGGGCCGCGGCNNGCTCNNNNATGACGCACGTNNNNNNGGNGNNCTG
GCATGGCATGCCCTGACCCGTGCCNNNNNNNNNNNNNGACAACTGTACCGGCCAGTCGTGNNNNNNNNNN
TAATGTATTCANNNGNNNNNNNNNNNNNGTCGCACCGGCTCTNNTTATCCACTGCGGGGGACCGGGGACC
NNNNNNNNNNNNTGGCGCCTTNNNNNNNNCCAGTCGCAAGTAAGCCAGAANCAGGNAAGCNNNGCNNNNN
NGNCTTCGAGTGGGTAGGCGCCGTCCGCGGAACACAACGGCGGCGGCTGGATGTCCGTCCCGCGGGGGAG
GCCGCGTTNGGNNGCCGGGTAAATTTGGAGCCTACATCNNNNTGGAGGGCCCGCGCATGGGCGCCCCGGG
CTGTNNNNNNNNNNNCCCGATATNTCNNNNNNNNTACTGGTAGATCGGTTGCNNNNNNNACCCCTCGCCA
ACNNGCNNNCCGGNCCCCAACTGACGGGGTTACGGTGCATGTTTGGCAGNCACAAGATGGTCCTCCCCGG
CATGAGGGCCTCCCCTTTCGCACCCCCCNGTNANGNNNAAACGCTGCCGCCCGTCCNCGCCGCTCGGGTC
GGATCCAATGNCGNGAGACNGCNTGCATGNNTTACTAGGCCGGGGTCGTCGNGGNNNNNGTCCTTCTAAC
AAGCCAAAGCGATAGANNNNNNNNNNNNNNNNTTAAANNNNGATGCGAGGCCCCCCGCCAAGCGCCACCG
TCGGCCGCCACCAGAGGCGNGTGNTAACTCCGTGGCATGCGTNNNNNNNNNNNGCATCCAGAGGCGTGCG
CGGAGCGGGCGCTGAANAGCGCGTCGCTACNNNNATGGNACGATCAAGGCGCNAATGNNNNNNNCGCAAG
GAGCCCNNNNNCCACGCCATCCGTGCCCTCNNNCGCGTGCTTGTNATGCTAGGGCACCGCGGGGGGCTGC
CGAGGCTAAGTCCAAGTCTCCCCGNNNNGAGCGCCTTCCGCNNNGGGACATCATTAGGGACGGCCCTTNN
NGCACCTATATGTCCNNNNAAGTGCCANCCACCGGTGTTCTGAGCGACAGNTTCCGTANNNNCGGATGGC
AGTGGGAATGCAGGGAATCCCCNGTNAACGGAGCGCCGGTCTGGGTGACGGAACGCCCCGTAGTAAGCNN
NNNNNNNGAAACGAGTGGCCGANCGTGTTCTCAGTGNNNNCTACGGATCCGCCGCTCGTTCGTCCGGACG
TCTTCCNNNNNNCGCCACANNNNNANNCGCTGTATGTCNNNCTGGGGGGCGGGCATCCGCCCGCCGGGAT
GTTCTGAGGNTCCACCAGGATATGCGGGNNNNNNCGACAAANNCCAANGCGCCCCACCACANNNNNNNNN
NNNTCCTAANNGTGGCNNNCCTGGCCCCCNNNNCGGCCCAATGGTCGCTGGGGNNGAGTGCCGCGCTTGG
TGGCGNNNNNNNCGTNCTTGCACCTGGNNNNNNTAACAAGACATGGCGTCNAGAACTACCGCCCGGCGGG
GACGGGTCGGGCGCGNNNNGTCGNGCGGCCGGCTTGCGGAGATGTACCATTNGACCTACATATGTTTCGA
GCGTTCCGGCGTAGCCTCGCNGNNNNNNNATTNCTATAGGCCGTGGAAAGACGAGGGTGGTNNNNGTTNA
CCCCTCACATCTTNCGCATTGACTACACCCACCAAATGCTTTTNNCGGNNNNGNNNCACCTGGGATGTCA
NNNGNCGACAGCGNGGTACCGTGTTCCCCAGTGGGCGATGGCNNNNNNTTATTGGAGTATGCCTNCTGNT
AACGGCANTCNGCCNNNNNTGAGATNNCGCCGCNCGCCACATATAGAAGTGGCGGNNNCGCCNCGGGTCA
CTCCACGNNNTTGTACTACGGTGTCGNNNNNNGCGNCNNNNNNNNNNNACGAAGAGNNTTCGCNACACTA
GGATGGCGGGACCGCCCCCGCTCACTGGGACCGAAGCAGGGGGGGCCCATGGGAGGTACATAGGATGNNG
CTATCTCGGACTGTCGCTTTTAAACAGTTTCGGGCCACGCTAATAGCACAAGACGGGTGGGACCTCACTG
ACGCTTGTACTTCTTCCTAANGGGTGGCACGGCCCCGCGAGCCGCCGGGGCNCTGTCAGNCCTCGACGNG
GGTCANNNNNGAGGCCCCTCGACTCCTGTGTTNNNNNCGGGGACCGCNNNNACTCAGTCCNNNNNNNNNN
NNNNNNNNGTCCTGGAGGACCCATAACGCGCTCGAAGGCAGTNNCGNGAGCCTTCCCTGTCCGNNGCGGG
GGTTTNGGGCCGNNNNNNNNNNNNNNCGNAACGNNNCCCTCTCCCCTNNNNNNNNNNNGCACTTGTGCGC
CTAGGTNTAGGCAGCTCTATANCACATTNGCCCNNTTCGCCTNGGTCCCCATAATTCCCGCGATGACGTG
GNNNNNNNNNCGTTGCACCGGGGCGAGGNNCGGACTAGCCACNCATAACTTANCACGTCGAAAGGCTTAC
GAGGGCTCACCCGGGCGACGTCCGAAAGAGCCCNNTTGCGATGCCTCAGGGAGACAATTGCGCGGNNNNC
GGCNCCTGGTTAGCCTGGCCTTCGGCCTGATCTGTCAGGTGGTGCGCGCCATGGAAANNNCCTGCGCGGC
TCGGATATAACNNNNNNNNNNNNNNNCGGGCGNATGNGTCGTATNNNNTGCTCCCCCGGCGTCCNNTTAT
TTNNNNGCCGCCTATAGNNNNGGTCGTTAGCNNNCTCCAGGGCGNNNNNNNNNTTCGTANGTTTGANCCC
GTATCATTTGTGATTCTTCAGTTTANNNNNNNNNNNNNNNCATGGTCTCAGCCANGNNNTTNNNNNNNNN
CGTGNTGTCCGGCGCGCCTGGNCATGGCGACCTNNNNNGCCTCACACGTCGAGTGGGGAGCGAAGTTACT
GATCCCGCATAGCNNNNNNNNNNATGAAACGCAGCCCGCCCGCGTCAGGCNNNNNNNNNNNNNNNNNNNN
GCGGCCATTGCGGCGGCTGACGCGCGCGGAGGTCGACANGCACGACGCGAAAGACGGANNNNNNCTNAGT
AGTCGGGAGTGCGGTCGTGCAGGCCCGACCTAGAGGCCCTTTTNAGTTCTATTCACGATTGAGAGTTCAT
NNNCGTTGNCCCCCGGNNCTCTATGGACGGCCCTANNNNNGGGNNGATTCGCAGTTTTCTCNNNNNGCGC
GACGCAGAGGCCGGCCGAGCCGNNGACGCCCCCTTCCGGNTGCCCCGAGTGCAGCCGCTGTGNNNNNNNN
NACGGCTCTGGCCCTGNNNNNNNNGAGGGGGCNCNAGACTTTGANNCGCGNCNCCCTCTCGGCGTCTCCG
GATAGGCGCNNANNNNNNNNGGTGGTCCAGGGCTCTCCCGAAGCCAGTCCCGCGGNGTNATNTTNNGCGG
GTATCAGACACNTCGGCGGGGNGNGGCACGGTGGATGGNNNNNNNNNTGNTTCGGTAAAACGNTNNNNNN
GCGCTGGNNNNNNNNNNNNNNNNNNNNCCTCCCGTCTTAGGGCATGGGCAACCAGGGGTAGCAGCTCGTA
NACACCTGTAANGGTATGGTCGCCGGCACGGGGCACGCCCCGGGGCGTACGTTATNNNGGGGACGGTCCG
GCGTCTGAGTCGGTCTGCTTAGAGAATTTGGCGGCCTCCGANNNNNNNTGCCGGNNCNNNGGANCGCCGG
TGACCTGCGNNNNNNNNNGGGCGGGGGTCGGGTATGGNNNNNNNNTCTTGCCATAGTAATTAATACCCCT
TTTTGGCCAGCNCGCGTGTTCCTAGCCCAACTATCCCACCNNNNNNGTCGCANNNNAGAGCCNGNNNNNN
NTCGGCAGATAGAANNNNNNNNNNNNGNNNNNCACTATACGNGGGAANNTCTNNNNNATNNNGGCCGNCC
CGTNCTTCAGTGGGCCGCCGCNGNNNNNNNNNNNNNNNNNACTNGGTCGCTCCCCGGCTNAGACCNNNNN
NNNNNCGTNCAGCGACTAGCGTTGNCGCNCCGCCGGTTCTGGCGTCCCGCCTAGTGATTCNNNNGCCGCG
CGCACCANNNNNNAACCGCTCGGTTGCTGGCTGGGGTCNTGTCTCTGTCCCACACCGTGACAGTATTNGA
TATTTAAGGTCGAGGGGACTCNGTACTGGACTGGGCNNNTATAACATCATAGTGTTTAGGTTATACTGGG
GCGAGCATANNATCTCCCGCCGGACGNTAGGCTCGNNNAGCGGTTGCGCTCCGACCNGTTGTATCCTGGC
GCGTCGTGTGGTCTGGCNCCCAGCGTGTCNNNNNGTAGGCGGGAGCNNTNCGCAGTAGNNNGGCAGGACN
TTAAGNNNGTACANNNNNTCGGGGCTGCCCACACAAAAAACCTCATTTCTGACAATCGTNTATGTCCAAT
CCCTATATGCGTGNNNNNNNNGNNNNNNNNNNNGAGTCGAAGTGGGTGANNNANCTTNATTTCAACCCCC
GACTAGCCTGTGACGCGGAACTGGCCACGGTGATCCNNNNNNNNNNCCGCANCGNNNNNNTGGNTGGGAC
AGCCCANNNTAAAGGCTGCTCCCTCGTAAGGCGCACGCGCTGGTGGCNGGNNCTTCANNNNNNNNNNNNG
NTNTACCCCGCANNNNNNGGGTGANCGATGNCGGCGCTTCCATATNAAGTAAATCANNNNNNNACGCTAC
TATCTNNCGTAGAATCNGATACGCGACATTTAATGTNNNAGCGATCTTGGNCAGCCCTTGTTGNNNNNNC
AANGATCGGTCGCGGGTAACATTATGAAGCCCGGCCAGCGTTGAGGCCNGGACCAAAGNNACGGACGCCC
AAGCTGTGGGCGACTGGGCTGACCAAGAGCACGCTCGCGTGNNNNNNNNGGGCGGCGCTCTAGTTGCCCA
CCGNGNATGTGTGGACTCGCGCCNGGCCTAAACGNNNAGGCATCGGCGTGCCCGTNGCGTGGCAAAGCTG
CGGCTTCTAGCAGAGATNCACCCACGCGACACCTATAGTGCCAACTGACGCCAAGGTGGCTTTTCTACTG
TGGCAANACATACAATCCGAGTACGGAGCTCGGCTAATTCCACAAAANNCCTGACGCACCCGGGCCGATC
TGGGCGCGGGATCGCAGNNTNNGGTTTGGTGCTCGTTGTCGGNGCGCTACNNNNNNNNNNNNNNNGGCGT
GCGGANNNNTTGCCTTACCCATTGATTCCTGTGCTGACTCGGGCCCCGCGCANTCCANACTNGGTATCTG
TTATGTANCGCCCGATGTAGAGNNGTGGAACGCCGTCCTAANACGGATGCAACCGATACTCGGCACCCGG
AGCCCAAAGTGAGCGACAAACTCCTTCAAGCNNGAGGTCGCTGATGNNNNNNNNNGTTACCGGCCGGCGC
CATAATTGCCCCGGGGATACNNNNNNNNNNGAGGACAACCGAGGATCAAGAGNCCCGGCAGCAACCGGAG
CGGCGTACNNNNAGCCGCAGTGAGGCGGGTCCCGCCCACCNNNNCNNNGACCTTAGCGCAAACCTCAGCT
CTTGGTCNCCGCAAATANNNNNNNNNNTAGCTATAAAANACCGGCTCCCCCCGCTCGTATTGCNNNGCAA
CCCGTCGGTCGGGATAGCGCTGAACTCACGCAAGCTGCCNNCGTCCTCCGCCCCTCCGGGTTGGCGGTGG
AAGGTGAGGTTTCTTGGGNNCGCGCAGTGNACCCTATCCATAGGGTGAGCCCACACGCTGAAGCGCCCCN
NNNNNNCACGCGCAACGGGCCACGCGCNGGAATGCGAGCCGCACGGGGNNNNNNNNNNNNNNNNNNNNNN
TGGTTGCCTCACAATATNAGTGTGTACCGAGCTGGGGCCCCNCCGTAGAGGGACCCGCGGNAGTATGCAC
GATCANTGCGGTTGCGCNTCCGGAGCAGTCCGCAGTCTGCAGGGGGCGCCGGCCGGGGGGGATGANTTGG
TANNNNNNNCGCGTTAGGGATGTACGCCCNGGACCTGGAAGGTGACCTGNNNTCGTTNNCTACCNNNTAT
AAGCCNANCTCGGGGCTGCAGCNCGCGGCCCCCTACTCTTAGNNTGCNGACCCGGGCNCTGGGGGGGGCG
AAGGGTCGACCCGTNNGNNGGACGCNCCCCGGAGGCCTGGGGTAGNGGNGGAACGNNGGAANNNNACAAN
NGNNNACNNNNNNNGCGGACTACCGNNNNNNNNGTGGCGCGTGGGCCCATGGTTACGAGCGACGCNNNNG
AAACTCACGAGGACCGACANNNAGACCAGTCNGGATGTCGCCCGGGCTGGGCACGTGCTCGGGGCCCCNN
NNNNNNNGTGAGTCGCNNTGAGAGATTGCCAGCNNNNNNATACATGCTGGCCAGTGNNNNNNNNNNNNNN
NNNNNNATCNNNGCATTGNCTCNTCCGCGAGCGGAAGACACCGCATGGCCCGTCCATGCGCCGCGCGNCA
TAGACAGCAANNCATACGGGGCCCGGGGNCCCCCNNCTACCCAAGCAACACNNNNCTGCTNNNNNNCATC
CGCCGAAGGGNCNACNGTTAGCGCGCGCGCGGCCTCCCAGNNGGCCCACCTGAAGAATNGTCGTGCGGAC
AGGGCTCGCNCCGCTACGNGGCGGGGCGAATCGGGGGCCGGCATCCCGNCAANNNCGGCCGCCGCCGCCG
CTNNNNCGATGGGCGTGCCCCGGCGGTCGNCTTGTACGCTACCGGCACGGNNCCCGCGCCNNNNNNCAAG
GGAGGACAGNNNNAGGNGGCGGGGCCNGCACGAGGGGNTTGCGCCCCCCGTACAATGNNNNNNNAACANN
NNNNNNNNNNNNNNNNNNCCCCGCCNNTGCCAGATGTGNNNCCTANNGNGCCCNCCGCGGCGTCTCGCGC
ACCCANNCGGCCCTCACGCNNNNTCNCGCGGCAAGTGTGCNNNNNNNNNNTTAGGGGTTACGTCTCGAGT
ATGCGGCNNNNTGCCCTAAAATTATCTCCCCGGCTCNNNNNNNNNCCCGCGTTACCACATCCGNAGTCNN
TGCTCATCATCTGTGTGCGGNNNNNNNGNCGNNCGACACCCGCTNNNNNNNNACCTGNNATAATTTTCCG
ANNNNGTGGTCTGACAGTNCCCCAGCTGAACGACGCGCCGATGTCAACAGNCNNCTCTCTNNNACTCCGC
CGGCCGGAGGAGACCCTATCTGGTGCCCGGCCCNNNNNNTGTCACNTNCCTCTNNNTCNTGCTTGCNNNN
GGGCCACCGGATCTGAGTNCNGCGNNNNNNNNATGNNCGAGGNCAGCNGCGNCGCCGGTGGCGCCGGNNN
NNNNNATTGATACAGGAACGNATTCANCCGGATTGGCATGATACGCATCGGTATACANCCANCCCAGGTC
NNNNNNNNNNNNNNNNNNNNNGAAGGCGTGGGNNNCGGTCAGCCNGGCCATTCATTCCCCGTCGGGTNNC
CATGGCANGGTTGGCGGCCGTGTCAGNNNNNNNNNNCGTTGGTTGCTGCATNATATGTTGCGGATNCTTC
ATGGCNNNNNNNNNNNNNNNNACCCTNNNCNNGAGCGGCACGTGCCCGGGGCGCCNNNNNACTCAGCAGT
GTGTCCTGGGAGCGCCGNNCACGAGGCTTACGCNTNNNNNNNNNGNNGGCCCGNNNNNNCTTGTAGCGTT
TTTGNNTGGCTGAGCTGNNGAGGCCGNCAATTTAGAAGAGCTCCGCCGNNNNTAAGGGTCGANCGGCCAT
CGTAGGCTGCTGGCCCGNNNGCCGTCTAGNTTGCNNNNNNNNNNNNNNNNNNNNNNNNNCCGACTACAAN
CNANANNNNNNNNNNNNNNNNNNNNNTCTTCCGNGCTGCGACGCGTGGGCTCCGGGCGGGACACCGTACC
CGTGANNNNTATTANCNGTNGTCATTTGGGGAAGNTGTGGCGTGCGCCGGGAGNNNNACTGTCAACGCCA
CCATGGANNNNNNNNNNNNNNNNNNNNCGGGCTGGACTGGGACACGCACCGCTGGGCCCGTAATCGTACC
TGCGGCGCTCTACTTCGCTGGANNNNNNNNGCCNNNNNNNNGATCGCCCGTTGCGGTTCACAGCTATTGA
CAANNNNNNNGCTCCGCGNNCACCATCGCAACCTGTCGTCCGAGCTGTGGTNGGCTCCGGCACAGCTGGN
NNTATCAGAACATTGCACGCCANTCCGNNNNNNNNNNNNNNNCGGNGAGCAGAGGTGANNGCTTGCAGCT
AGTCTCTTCGCCAACGGCACGTGAGCTCCCGATCCNANGNACGAANGCACTCAACAGGCGTGCGGGAGGT
TGNNNNTTGGGGCAGTCGCCGGCGACCTCGANGNCGGGCCCAACAATTACGCCGAAATGCAGCGCCNNNC
CTGAGTCNNNGAGGTGGACGCCAGGNGNGCGCNNNCGGTGNCGNNCNCGNNNNGAACGGTAGGTCTNNNN
NNNNNGGNNNNNNNGGGGNNNTAGCTGTCTCCACNNNCGTTTCTTNNNNNNNNNCCTTGNNNGTNNNGGC
NNNAAGTGTAGCTCTTTTCAGGTTNNNNCCTTGGNGCGCGCAGGGGGCAATTACAGGGGANNNNNNNCCN
NNTCGAGCCNCCCATAAGTTGGGTTCTTTCCGGCTCATCTATGACGGCCCTCGCGNNGTGCTCGCGCTTA
AATACNNGCGGCACANNNNNNNNNGGAGCCGTCGCNNNGGGTTTTCAACTCCCTGTTTTGCGATGTCTAT
TCGGTGCGCCGTGAGTACATGCGCANNNNNNNNNNNNNNAAACATCAGACCCNANGCCCCCCACTCGCAT
AATAATGCCTCCACTGCNGTCCTTGNTTCCTCCGACATCCCGATTCTCTTCGCCATGACTNCTAACCGAC
GGGCNGTCCGATACACGTGTCGTGTGTCGGCCACACCCCATGGGTCNNNNNACCGGCTACGNNTTGGTGC
CTTCTTCNGACGNATTTTTGNAGCGCCGTNNNTTGTGTAGTCTGGCTCGCCGGACNACCCGGNNNNNNNN
NNNNNNNNNNNNNNNNNCGTCGNNGTNCGGGCCCNATCTCAGATGCCCACCAGCCACCGCCCATACAGGA
ATTCTACGNNNNCGCTACTCAGGCAGTAGCCTGGGGTGCGGGAATCATATCCCTCNNNNAGCAACCAGTT
CNGNNNNCANNNNNNNTGGGANNNNNNCCCGAGTCAGCGCCGCAAGCGGNTTCGGTGCTGANNNNNNNTT
CCCCATCCGAAAGGTAACTGCAAGGTCTGCCGNGNGACCTCGNTCGAAGCCATCGCCTAGGAGCTGNNGT
CATTGGGGCNNNNGGTNCGTGGCGAAATACGTCAGCCGAAGTAGNNNNNNNNNNTCAGGCATGCGNNNNN
NGNCTATCCGAANNGGCGCTGCAGCGTGCGGCAAGGTTCGTTATACAAGAGGNGAGCGCGGCTGGGGTTG
CGCCGCACGGCNNNNNNNNNNNCCANNNNNNAGAGCGCGANNGCNNNCCGNGAGGNGCAANNNTATTCCN
CATAGNAAAGTCCAGTNCGTCTCTAATACCCCGCTTGATNNNNNNNNNGACCGCCGNGGCCCGCATGGAT
GGACGGGCCTGACNNCGAAGGACACCGTCGGCCGCGACCGGGGGAGCNNGGGGGGNTGCTGACTAAAGGG
GGGGGAGACGCAAATCGACGANGCANNCTCCGCNNNNCGTGGGGGGCATGACCAANATANCCCGNCCTNN
NNNNNNNNCTATGTGGNNNTCCGTGCACCCACGAGGTGCCGGCATCGNTATTCGGNCCGTGGGGNNNNNN
NNNNTGAATTNNNNNTGCCCGAGAAGGAGCATCCCGGGCTGTCNNGGGGGNNGCCNCGCAGACGCTCTGG
GTCGGGGCGGNCCCGCNNNNNNNGCGCACCCGCNNCTGGGAAGAACNNGGGCGNAGTATCAAGTCNGGCT
CCAGTTGAGCACAGACCCTTGGCTAGCTAATCTGGCCAGACAGTACCTTGGTGNNNNNNNNNNNNAAGCG
TANNNNNNNNNNNNNNNGNNGTCATTNNNCNCCCCGCGAAGTAGNNNNNNNNNCCCNNGGGCCCNNNNNN
NNNNNNNNTCNAGCCGGAGGGTACGATGACCCGGGGTCCCATGCGTGCNNNTNAATGTATGCAGGTACNA
CGCNNNNNNNNNNNCGTGCCCACGAGCAAAGCCCGAGGACGCAAAANNNNNNACATCGAGCNTGCACTGG
CCTATTATANNNAAGCGTTGNNNNNNNNNNTNTGCCAGCGNGGTAGGCGTAGNCCCGCGNCGTACTGTTA
GCCAGAATANGCGCGGCGCCNGACTAGCTAGAGCGNNNGTCGGCTCNNNNCNNNNNGGGCGATGANNNAT
CAGNCTTTTAGTTTNCGGGCGTATNACGCGGCTCGCCGTCGAGTTGCCTNNNNNGCGTAGCTATAACGGA
AGGGTGNNNNNNNNNTGNTNTGGGATNGANACGAGNTGGANGTGGACGGGGCCGCGACGTTAGTAGTATT
NCGCGTCCGNGCTCCCNCGTCAGGAAAGGTCGGGTCGGNNNNTGTGGCTAGGCTAGAAGGCANNGGNNNC
GGCCCGGCAGCTACCTCACGNACACGCGCTAGGGCGCGGGAAGCNCGCTTGTAGAAAGTCGGCAAGGATT
GATCCNNNCAGCGTGGTNNNNNCTCCCACGGACCGATGACTANNNGNCGTTTTATTNNNNNNNNNNNCGT
TNNNCTCCAGCCCGGTCCCGGCAACGAGACCCGGATACNNNNNNNNNCGCCCCCCGNNNAGCGCCCACNC
GCGGTGCACGTCGCTGGAGGCTGCGTTGCGGNNNGCTATGGCCGGTTGGCCNNNNNNCCCCTTCGANNNN
NACNGCGATGGCGGGGGCGCTCNNNTAGCCCGTAGGCTCTCGCCGNNNNNNTAATCCTGAAGCNNNNNNN
NNNNNNNNCGCGANNNNCGTGCGTGCAAACAAGAGCTGTGAGTGGCCCGGGGNNNNNGGAGATACGCTAC
GCCCACGGTCNTCATTCCTGGGGGCGCGANCATNNNNNNNNNNNNNNNNNNNNNNNNNTCTNNNNNNNNN
GNGTTCATCCTACGGTTCCTCAACCGACCCCTGGAGCGCACCCCNNNTGCTCAGAAGNNNNNNGCNCNNN
NNNNNNNNTGGGTGCACGNCCAAGCTGTAGCAGANNNNNNNCGTNNNACAAATNNNNAAGCANNCACCNN
NNNGCTTGGGAGAGCCGCCTGAGAACGCGGTGTCGCGTTGATCCATAGGCCCACACAGATGCTGTTTTAT
GNNNGTCACTCCCGGGCCGGCGGCNCGGCCGCGTAAGTGGCAAGCAGGAGATTTATGAATCTTTTATCCG
CGCAGGCATNNNNACCGNCTAGGGGTANNNACCCNNNGGTGAACCTCCNNATGGGTCGGGCGCCTGCGAC
CGGACGGGGACTAATACTNTANNNCATGTCCATAGGGCCGGNCGCNNCGCNNGGNCGCCCGGGGCCGGGG
GCNGAAGNNNNNNACGCAGAATACGGGGCCCTAGCAGCANAAGGNNNNNNNCTATNNCGGCCCACCNNGG
CAAGAGGAGGTGCGCNNNNNNNNNNNNNNNCGGCGCTTTGACCNNGTACAGCGAGGTCGCAGGATCCNAG
GCCTCGGGGTGACCANTGAGCTATCCTANNNNNNCCGGCGGCTCANNNNNNNNNTACTTTGTCNGTAATC
CCNNTAACCTGGTAAATCACANGGAAANNNNACNNNNTTGAAGTGTGTGCTGTNNNNNNNNTTCTAGACA
TCGGGGCACTGNCTACCATCGGAGATTATCTAAGCCAGCCCGGTCTGNCNCCAGGCGGTACCGGANGAGC
GCGTCGAGGNNNCGCCGCGAGANNNNNNATTGCNNNTAGGGGGNNNCNACCNCTCANNNNNGATGCAGGC
CGCTTAGNCGGAGGGCACACGCGGATCAAGC
>s100 | population:Pop_1 | locus:S1_161582, S1_219995, S1_384904, S1_384907, S1_884031, S1_884057, S1_1101895, S1_1101950, S1_1101954, S1_1101965, S1_1101969, S1_1101981, S1_1147477, S1_1147489, S1_1147572, S1_1147574, S1_1167994, S1_1168029, S1_1168043, S1_1204384, S1_1204432, S1_1204452, S1_1461334, S1_1461400, S1_1461406, S1_1461411, S1_1602673, S1_1602675, S1_1669487, S1_1669497, S1_1669560, …
3285, S1_68519790, S1_68519791, S1_68519818, S1_68519824, S1_68519829, S1_68519898, S1_68519903, S1_68520037, S1_68520081, S1_68520112, S1_68521206, S1_68521217, S1_68521223, S1_68521239, S1_68521241, S1_68521242, S1_68521245, S1_68521246, S1_68521252, S1_68521260, S1_68521287, S1_68521316, S1_68521326, S1_68534508, S1_68534511, S1_68551826, S1_68551870, S1_68616990, S1_68617019, S1_68617028, S1_…
631075, S1_116631164, S1_116631276, S1_116631318, S1_116631319, S1_116631333, S1_116631356, S1_116631382, S1_116727551, S1_116727719, S1_116727743, S1_116996152, S1_117054279, S1_117054326, S1_117054355, S1_117283271, S1_117283281, S1_117283333, S1_117283548, S1_117290383, S1_117290385, S1_117290406, S1_117290407, S1_117290421, S1_117290426, S1_117290432, S1_117290468, S1_117319551, S1_117319574,…
S1_182508409, S1_182508431, S1_182508438, S1_182637734, S1_182637749, S1_182637774, S1_182637931, S1_182637940, S1_182637947, S1_182637954, S1_182637956, S1_182698683, S1_182747799, S1_182871511, S1_182871518, S1_182871525, S1_182871529, S1_182871530, S1_182871545, S1_182871593, S1_182871598, S1_182871599, S1_182871679, S1_182871701, S1_182887789, S1_182888018, S1_182957632, S1_182957651, S1_1829…
69686, S2_43169713, S2_43593594, S2_43593605, S2_43593612, S2_43593620, S2_43593657, S2_43593666, S2_43593669, S2_43593678, S2_43630408, S2_43658073, S2_43658102, S2_43658151, S2_43658200, S2_43892613, S2_43892746, S2_44286763, S2_44286768, S2_44286789, S2_44414552, S2_44414553, S2_44414574, S2_44414581, S2_44414590, S2_44414630, S2_44414635, S2_44414636, S2_44426471, S2_44539893, S2_44539894, S2…
21335238, S2_121335271, S2_121335492, S2_121335518, S2_121475114, S2_121475146, S2_121475148, S2_121475348, S2_121535338, S2_121896268, S2_121896291, S2_121896292, S2_121896299, S2_121896307, S2_122041349, S2_122041350, S2_122041362, S2_122041415, S2_122041421, S2_122041428, S2_122059174, S2_122059194, S2_122059210, S2_122059222, S2_122059225, S2_122083127, S2_122083141, S2_122083172, S2_12223456…
5, S2_187917542, S2_187917596, S2_187917817, S2_187918996, S2_187919012, S2_187919045, S2_187919081, S2_187920572, S2_187922037, S2_188471324, S2_188471340, S2_188471348, S2_188471356, S2_188471371, S2_188471390, S2_188532014, S2_188532033, S2_188532037, S2_188532067, S2_188532070, S2_188532081, S2_188532097, S2_188532099, S2_188760235, S2_188760326, S2_188760332, S2_188789346, S2_188789349, S2_1…
_54121235, S3_54121246, S3_54121261, S3_54121269, S3_54121271, S3_54121300, S3_54122036, S3_54122052, S3_54122064, S3_54122126, S3_54122148, S3_54122251, S3_54122257, S3_54122280, S3_54122346, S3_54122367, S3_54134818, S3_54135105, S3_54193489, S3_54193531, S3_54193556, S3_54193742, S3_54194337, S3_54194358, S3_54228262, S3_54228266, S3_54228270, S3_54228272, S3_54228275, S3_54228316, S3_54228329…
S3_120894578, S3_120894622, S3_120894641, S3_120918919, S3_120918986, S3_121153785, S3_121217531, S3_121217534, S3_121257248, S3_121257470, S3_121257477, S3_121257482, S3_121257486, S3_121257504, S3_121257517, S3_121257542, S3_121270189, S3_121270195, S3_121270218, S3_121270245, S3_121270275, S3_121295080, S3_121295120, S3_121352038, S3_121359926, S3_121359943, S3_121359947, S3_121359957, S3_1213…
955, S4_433979, S4_434000, S4_434017, S4_434025, S4_434029, S4_555073, S4_555082, S4_555114, S4_555125, S4_555133, S4_555145, S4_555175, S4_579293, S4_579294, S4_895487, S4_895500, S4_903959, S4_948427, S4_948482, S4_1025873, S4_1077472, S4_1077567, S4_1077570, S4_1077586, S4_1077587, S4_1077611, S4_1077627, S4_1255206, S4_1255215, S4_1255249, S4_1257587, S4_1257645, S4_1257658, S4_1257676, S4_12…
969352, S4_71971048, S4_71971071, S4_71971098, S4_71971270, S4_71971282, S4_71971306, S4_71971327, S4_71971329, S4_72053951, S4_72053974, S4_72053978, S4_72053988, S4_72054005, S4_72054011, S4_72054024, S4_72054027, S4_72054028, S4_72054029, S4_72054045, S4_72054056, S4_72054068, S4_72079275, S4_72088220, S4_72124221, S4_72124290, S4_72290164, S4_72290165, S4_72290182, S4_72293041, S4_72293120, S…
S4_132146465, S4_132146466, S4_132146609, S4_132146649, S4_132146658, S4_132146672, S4_132146674, S4_132146675, S4_132146677, S4_132146686, S4_132146687, S4_132146688, S4_132152102, S4_132152131, S4_132152283, S4_132152288, S4_132152292, S4_132152335, S4_132152372, S4_132152393, S4_132152504, S4_132152505, S4_132152509, S4_132152511, S4_132152517, S4_132152519, S4_132152523, S4_132152529, S4_1321…
S5_15122460, S5_15122518, S5_15122539, S5_15128453, S5_15128455, S5_15128457, S5_15128458, S5_15128509, S5_15131121, S5_15131160, S5_15131380, S5_15284491, S5_15419513, S5_15419530, S5_15419534, S5_15419535, S5_15419538, S5_15419573, S5_15419590, S5_15419599, S5_16088980, S5_16088981, S5_16088982, S5_16088998, S5_16089010, S5_16089017, S5_16089020, S5_16089030, S5_16089031, S5_16089035, S5_160890…
7498, S5_95797502, S5_95797518, S5_95797592, S5_96059001, S5_96059017, S5_96059018, S5_96059019, S5_96059021, S5_96059030, S5_96059121, S5_96059125, S5_96059157, S5_96059158, S5_96059160, S5_96059165, S5_96059178, S5_96070097, S5_96070135, S5_96070163, S5_96070294, S5_96070334, S5_96087804, S5_96087835, S5_96087853, S5_96087882, S5_96087884, S5_96382961, S5_96383002, S5_96972479, S5_96972511, S5_…
2368627, S5_162368658, S5_162368674, S5_162368859, S5_162368913, S5_162368915, S5_162371912, S5_162371913, S5_162371914, S5_162371927, S5_162371928, S5_162371929, S5_162371957, S5_162371964, S5_162371978, S5_162371981, S5_162372003, S5_162372018, S5_162402546, S5_162402757, S5_162402776, S5_162402813, S5_162402857, S5_162667268, S5_162667282, S5_162667294, S5_162667295, S5_162667296, S5_162667302…
2645527, S6_52645531, S6_52645533, S6_52645600, S6_52645628, S6_52756686, S6_52756868, S6_52757003, S6_52982968, S6_52982997, S6_53040547, S6_53144896, S6_53144929, S6_53323103, S6_53323130, S6_53323133, S6_53558836, S6_53558887, S6_53558937, S6_53770485, S6_53770509, S6_53770518, S6_53770527, S6_53770552, S6_53770558, S6_53770559, S6_53770576, S6_53770577, S6_53770602, S6_53770612, S6_53778651, …
115977055, S6_115977060, S6_115977066, S6_115989459, S6_115989477, S6_115989484, S6_115989496, S6_115989497, S6_115989502, S6_115989503, S6_115989531, S6_115989536, S6_115989555, S6_115989565, S6_116046944, S6_116046951, S6_116046954, S6_116046960, S6_116046990, S6_116047003, S6_116047005, S6_116166349, S6_116166449, S6_116166493, S6_116167304, S6_116167307, S6_116167336, S6_116167555, S6_1161675…
03, S6_177927005, S6_177927671, S6_177927692, S6_177927839, S6_177927840, S6_177927855, S6_177952646, S6_177952647, S6_177952649, S6_177952663, S6_177952749, S6_177952752, S6_177974481, S6_178622646, S6_178622848, S6_179166131, S6_179166144, S6_179166153, S6_179166161, S6_179166165, S6_179522003, S6_179522115, S6_179522125, S6_179522130, S6_179522159, S6_179522195, S6_179749869, S6_179749875, S6_…
423988, S7_82460977, S7_82460985, S7_82461017, S7_82461021, S7_82535637, S7_82535649, S7_82535650, S7_82535659, S7_82535663, S7_82535683, S7_82535695, S7_82535718, S7_82557088, S7_82557109, S7_82582595, S7_82582596, S7_82582609, S7_82582620, S7_82582627, S7_82582636, S7_82582700, S7_82582702, S7_82614268, S7_83412078, S7_83412102, S7_83412170, S7_83412175, S7_83690771, S7_83690875, S7_83740922, S…
, S7_139981985, S7_139982026, S7_140205446, S7_140208812, S7_140208836, S7_140257518, S7_140383001, S7_140400372, S7_140400389, S7_140400394, S7_140400422, S7_140400431, S7_140995902, S7_140995910, S7_140995924, S7_140995956, S7_140995957, S7_140995964, S7_140995978, S7_141393587, S7_141393775, S7_141414854, S7_141414856, S7_141414857, S7_141414881, S7_141414911, S7_141414915, S7_141636145, S7_14…
8_34575855, S8_34575856, S8_34575866, S8_34575881, S8_34575897, S8_34575904, S8_34575917, S8_34575925, S8_34575930, S8_34576558, S8_34576586, S8_34576611, S8_34576617, S8_34576619, S8_34576623, S8_34576625, S8_34608342, S8_34677432, S8_34677456, S8_34748070, S8_34748310, S8_34748312, S8_34748327, S8_34834373, S8_34834430, S8_34834573, S8_34834622, S8_34862517, S8_34862531, S8_34894553, S8_3489455…
358, S8_91155137, S8_91155141, S8_91196459, S8_91196470, S8_91196498, S8_91196507, S8_91196509, S8_91196513, S8_91240090, S8_91240099, S8_91240110, S8_91240123, S8_91240140, S8_91240149, S8_91348694, S8_91348715, S8_91348733, S8_91348745, S8_91348770, S8_91489334, S8_91489338, S8_91489346, S8_91489500, S8_91512251, S8_91512264, S8_91512275, S8_91512295, S8_91512308, S8_91512313, S8_91531510, S8_9…
1, S8_143702771, S8_143765007, S8_143765008, S8_144377567, S8_144377675, S8_144377866, S8_144377905, S8_144579545, S8_144630970, S8_144630980, S8_144630986, S8_144630987, S8_144631006, S8_144734866, S8_144734888, S8_144779756, S8_144779779, S8_144779837, S8_144779947, S8_144779949, S8_144779966, S8_144779968, S8_144779989, S8_144779995, S8_144779996, S8_144779997, S8_144780000, S8_144780013, S8_1…
64, S9_59793269, S9_59793271, S9_59793292, S9_59793301, S9_59797071, S9_59797074, S9_59797089, S9_59797114, S9_59797137, S9_59797140, S9_59797156, S9_59879855, S9_59879860, S9_59879894, S9_59883702, S9_59883797, S9_60023673, S9_60023678, S9_60023680, S9_60023683, S9_60023690, S9_60023705, S9_60023707, S9_60023710, S9_60023726, S9_60023741, S9_60023764, S9_60023766, S9_60023770, S9_60523731, S9_60…
75, S9_129039916, S9_129182970, S9_129183031, S9_129183041, S9_129423301, S9_129423335, S9_129423348, S9_129423366, S9_129423375, S9_129423402, S9_129646367, S9_129646601, S9_129646674, S9_129646795, S9_129646805, S9_129646843, S9_129646869, S9_129646873, S9_129646896, S9_129660210, S9_129660387, S9_129660404, S9_129660419, S9_129780729, S9_129780751, S9_129780774, S9_129780801, S9_129780808, S9_…
8, S10_31398590, S10_31398642, S10_31468289, S10_31468322, S10_31468552, S10_31477568, S10_31477595, S10_31477618, S10_31477637, S10_31730181, S10_32126171, S10_32772618, S10_32772671, S10_33173018, S10_33173019, S10_33312061, S10_33312269, S10_33312285, S10_33312316, S10_33312342, S10_33312355, S10_33312357, S10_33415183, S10_33415366, S10_33415375, S10_33415379, S10_33415388, S10_33415403, S10_…
5908, S10_102195929, S10_102195974, S10_102195986, S10_102419734, S10_102419740, S10_102419743, S10_102419748, S10_102419758, S10_102419761, S10_102419795, S10_102419849, S10_102464144, S10_102464172, S10_102636834, S10_102636848, S10_102636859, S10_102636954, S10_102636975, S10_102636978, S10_102637006, S10_102637020, S10_102637025, S10_102637026, S10_102637039, S10_102637065, S10_102637068, S10…
S11_4981006, S11_4981013, S11_4981021, S11_5000295, S11_5000307, S11_5398968, S11_5401115, S11_5401174, S11_5693923, S11_5694252, S11_5921030, S11_5921048, S11_5921081, S11_6023414, S11_6023431, S11_6023442, S11_6023482, S11_6023491, S11_6279945, S11_6279958, S11_6279987, S11_6336944, S11_6375845, S11_6452727, S11_6452753, S11_6452758, S11_6478605, S11_6596583, S11_6596656, S11_6596677, S11_66167…
3912905, S11_73914945, S11_74086955, S11_74086963, S11_74086978, S11_74086979, S11_74086987, S11_74086994, S11_74086998, S11_74087012, S11_74087014, S11_74087015, S11_74087020, S11_74087025, S11_74087030, S11_74087045, S11_74087054, S11_74180762, S11_74180766, S11_74180785, S11_74180828, S11_74181005, S11_74181021, S11_74247233, S11_74369347, S11_74369622, S11_74369623, S11_74369665, S11_74369698…
11507626, S12_11507666, S12_11507672, S12_11507677, S12_11507681, S12_11509096, S12_11509125, S12_11509130, S12_11678906, S12_11678908, S12_11678932, S12_11678937, S12_11678951, S12_11679197, S12_11679263, S12_11706086, S12_11706158, S12_11721519, S12_11721562, S12_11721602, S12_11734386, S12_11734489, S12_11734501, S12_11734503, S12_11734509, S12_11734518, S12_11734519, S12_11774165, S12_1177421…
0, S12_71631856, S12_71631913, S12_71631966, S12_71931367, S12_71931401, S12_71931440, S12_71931441, S12_72108553, S12_72108557, S12_72108573, S12_72108677, S12_72108695, S12_72108716, S12_72108747, S12_72217509, S12_72217529, S12_72217545, S12_72217560, S12_72227000, S12_72227027, S12_72227048, S12_72365113, S12_72365164, S12_72365171, S12_72365172, S12_72365188, S12_72461607, S12_72461614, S12_…
2, S12_150876634, S12_150876642, S12_150876696, S12_150876698, S12_150876719, S12_151090122, S12_151090154, S12_151090192, S12_151402331, S12_151402335, S12_151402390, S12_151402429, S12_151402564, S12_151490469, S12_151490479, S12_151490480, S12_151490518, S12_151490539, S12_151568219, S12_151568260, S12_151568265, S12_151568279, S12_151568280, S12_151568297, S12_151569590, S12_151569621, S12_15…
50, S13_45236888, S13_45262178, S13_45262463, S13_45262467, S13_45368900, S13_45368941, S13_45368953, S13_45368965, S13_45368966, S13_45369139, S13_45369522, S13_45369565, S13_45369566, S13_45369583, S13_45369590, S13_45369602, S13_45369619, S13_45511795, S13_45511797, S13_45511800, S13_45511820, S13_45511846, S13_45511956, S13_45511963, S13_45511974, S13_45511977, S13_45511983, S13_45512029, S13…
7, S13_124246451, S13_124246501, S13_124260957, S13_124260975, S13_124261037, S13_124282690, S13_124282752, S13_124282755, S13_124282951, S13_124283011, S13_124283167, S13_124283190, S13_124389213, S13_124389255, S13_124402345, S13_124402360, S13_124402364, S13_124402396, S13_124402403, S13_124402432, S13_124626458, S13_124626574, S13_124833691, S13_124833702, S13_124833703, S13_124848224, S13_12…
170292, S14_53170299, S14_54045364, S14_54045448, S14_54045455, S14_54045474, S14_54045670, S14_54045686, S14_54046841, S14_54046843, S14_54047033, S14_54047051, S14_54047055, S14_54047056, S14_54047065, S14_54047069, S14_54047071, S14_54047073, S14_54047076, S14_54047077, S14_54148906, S14_54148918, S14_54148923, S14_54148931, S14_54153939, S14_54170265, S14_54170266, S14_54170286, S14_54170317,…
, S14_118579500, S14_118580127, S14_118580149, S14_118802114, S14_118802144, S14_118802145, S14_118802150, S14_118873736, S14_118873950, S14_118873978, S14_118873999, S14_118874046, S14_119013976, S14_119014001, S14_119014011, S14_119076900, S14_119076912, S14_119076924, S14_119076941, S14_119076947, S14_119109084, S14_119109098, S14_119109118, S14_119109126, S14_119109155, S14_119109177, S14_119…
, S15_43701831, S15_43701848, S15_43708735, S15_43708801, S15_43728155, S15_43728185, S15_43728186, S15_43728195, S15_43728203, S15_44126748, S15_44126754, S15_44126769, S15_44126770, S15_44126781, S15_44320711, S15_44328432, S15_44328435, S15_44369013, S15_44370645, S15_44370648, S15_44370735, S15_44497929, S15_44497932, S15_44497983, S15_44758982, S15_44759008, S15_44759015, S15_44759037, S15_4…
15_109124588, S15_109124773, S15_109124774, S15_109124810, S15_109276362, S15_109276376, S15_109276380, S15_109276401, S15_109276482, S15_109276611, S15_109276622, S15_109276623, S15_109276662, S15_109276714, S15_109570472, S15_109809315, S15_109809361, S15_110179835, S15_110179841, S15_110179842, S15_110179845, S15_110179870, S15_110179878, S15_110179903, S15_110201925, S15_110201984, S15_110202…
40_182532, SCONTIG1140_182534, SCONTIG1140_182538, SCONTIG1140_182577, SCONTIG1140_182766, SCONTIG1140_182800, SCONTIG1140_428972, SCONTIG1140_429131, SCONTIG1140_429194, SCONTIG1140_429199, SCONTIG1140_429215, SCONTIG1140_429239, SCONTIG1140_430459, SCONTIG1140_430505, SCONTIG1140_430511, SCONTIG1140_430519, SCONTIG1140_430548, SCONTIG1140_430556, SCONTIG1140_430560, SCONTIG1140_495192, SCONTIG1…
58553, SCONTIG151_62631, SCONTIG151_62640, SCONTIG151_62645, SCONTIG155_22643, SCONTIG155_22649, SCONTIG155_22673, SCONTIG155_22675, SCONTIG155_22679, SCONTIG155_22691, SCONTIG155_41213, SCONTIG155_41236, SCONTIG155_41287, SCONTIG155_464168, SCONTIG155_470152, SCONTIG155_696344, SCONTIG155_696359, SCONTIG156_79839, SCONTIG156_79849, SCONTIG156_79869, SCONTIG156_79871, SCONTIG156_79924, SCONTIG156…
60_21502, SCONTIG360_21506, SCONTIG360_21546, SCONTIG360_21574, SCONTIG364_11737, SCONTIG364_11976, SCONTIG364_12006, SCONTIG364_14123, SCONTIG364_14153, SCONTIG364_14183, SCONTIG364_634591, SCONTIG364_634610, SCONTIG364_634613, SCONTIG364_634616, SCONTIG364_634627, SCONTIG364_634768, SCONTIG364_634773, SCONTIG364_634854, SCONTIG364_634858, SCONTIG364_634865, SCONTIG364_634877, SCONTIG364_634903,…
, SCONTIG609_465009, SCONTIG61_68189, SCONTIG61_68194, SCONTIG61_68205, SCONTIG61_68218, SCONTIG61_68251, SCONTIG61_68306, SCONTIG61_85814, SCONTIG61_85855, SCONTIG61_85874, SCONTIG61_86035, SCONTIG61_86042, SCONTIG61_86050, SCONTIG61_86058, SCONTIG61_159167, SCONTIG61_159174, SCONTIG61_159194, SCONTIG61_159402, SCONTIG61_159432, SCONTIG61_159434, SCONTIG61_185932, SCONTIG61_185952, SCONTIG61_187…
ONTIG863_463873, SCONTIG863_463877, SCONTIG863_463878, SCONTIG863_463881, SCONTIG863_463883, SCONTIG863_463896, SCONTIG863_463902, SCONTIG863_463905, SCONTIG863_463920, SCONTIG863_463944, SCONTIG863_463949, SCONTIG863_463956, SCONTIG864_46057, SCONTIG865_118784, SCONTIG865_130395, SCONTIG866_172168, SCONTIG866_172173, SCONTIG866_172175, SCONTIG866_172180, SCONTIG866_172202, SCONTIG866_172211, SCO…
CTCCTCGCGCCCCTCACACCGTTGCTNNCGTGACGCGGAGNNNNNNNGCTAGAGAGCCCGGCGGNTACTT
TAGAATTTGAGAATACACGNNGGGGTTACGNNGGTACNNNNTCAGTNNCAGACNCGCAGGNNNNNNNAAA
GATCNCGCGCTTTGGCGGAGGAGGACGGTACCTAACACCCTATGTCGNNNNTNNNAANGCNNNNNNNNNN
NNNCGNGGNGATNNCTCCCCAGCTNNNNNNNNNNNNNNNNNNNNNNNNGGNGTGCNNGCTTATGNNNNNC
AACCGTGTTCGCTGCTCCGCAACNCGTGGTGACGTCGCAGGCNNNNCNGNNGCANNCNGTTCACAGCCTT
TACGAGNCGNNNNNNNNNANNNCCGTACAGGCCGGCGCCAGCTCACTCATCTGAATCCNTTTGCCTTGTT
GCGACTCCCTAAGAGNNGCTNCAGCGGTCTCCACATATGGCGGTGCGNCTCGCGGGGNNATGTTTGCCCA
GGGGCCGGACTGGGCCTGACCGTGACTGGTTGGCCTTCTTCTGTGCCGGNCANNGCACAAANGAAGGACC
GCCTANNTGCTGNTCNNGAGTATGAGCCCAAGCGNNNCCACGCCTTGTCTNGCTATCGNTGAACCCACCC
AAACCAGCTAGAACGTNNNNGAGAAAGACCAAAGGCGCCTCNNTNCGACGCTACTTTACNNTTAGNNNNN
GNGCGGGAGCTCGCGCGGGNNNNGNNNNNNNNNNNNCCCGGAGGCGGGTTGTGGGTATGCTTTTCTGCGG
ATCGGTAACCNNCGTCGGTGCTCGCACATCAGGATCGAATANNNNNCATGGAGTTTGCAANGCGCTTTGC
GATTGAAGAGCATGGCACGCNAANTCTCGGTAAGGCACNNGACCTGCCAAAAACGGATTGAGGNAGACNG
TTATANNNNNNACTGNGTACGGCTCCCTTCTCGAANNNCCTNNNNNNNNNNNNNNNNNNNTTCGCTTGGC
TATANNNNNNNNNNNNNNNNTCTTNNNNNNNNNGGGNNNNNNNNCGNCACGATACCAACGGGTGGAATAA
AGCGCGGGGAGCTCCTGTGGTTATAGCGTGTCGGGGCGAATGTCGCNNGGGCAGCAGGGGAGGTACGGCC
CCGCCTTAGCTGTNNNNNNNNACATTACATCCGATGGGCCGCNNNTAGGTTGGGCTCGATCCCGGNNNNN
NNNNNTTTCCTTACGAGCAGCGAGCCTCNNNNNNATCGCTTTGAAGNNNNNANNNNNNNNNNNNNAAAAA
AAAGCTTTCATTGCGGGCTNNNNGNNTTTATTCCTCGTATCACCCAGCAGCTCCTATGCGTCGAACGCGN
NNNNCTCCCTAAANCTTCCTTGANGTGCGGAGTCGGCAGTGNNTNGTNATCGCGCGATANNCTCGTCGGG
CCCCCGTAAGCNCNNNCACGGTTCNNNNNNNNNNNCGGGCAGGTGATGTNNNNNNCCCCTCCGCGCGGCT
CNTTGTAACAGGTCGGGCGCGNGCGACGCGCCACTCCTCCGGTCCAAGGGCGGACNNNNNNNNNGGGNNN
NNNATTTGTCAAGTNNNNNNNNNNNNNNNNNNNNNNGAANCCCTCGNGGATNCNCCGTNACTGGACNGCT
GTATCCCATGTCCNCGGGCACCGCTGGGGGTGCNNNNCGTAGATATGTCTCGTACGCACAGGCNTNNNGC
ACAGTNNNCANNNNNGAATCCAATGCCGCGGTGCTCACGAGTACCCTTGCCGCCGATTACAGAGNTGAGC
GTTTTTNNNNAACATTTCGCCGAGGGATCCTTAGGTCCCAGAGAGTTCTGGGNNNNNNNNNNNNNNNNNN
ANNNNNNNNNNNNNNNNCGGGGTGCGCAATTCGCCCGCGGGGGGTCAGACTATTCTAAAGTGACTCTGCT
AATCGGCATTTCGTCGTGGNCACCGGAAGCCGCCTAGNNNNNNNAGCTGTAACNTACCGGCCCCGCGGCG
TGCAGGTCGACANNNNNNNNNCCNNNNNAAGTCNGTCGGCTTCCCGGGCGGTGTGCACNNGAGTTAGTGG
GCCAANGACTCTGGGCGCCCGGGCCGTTNCGTCTATGNTGTATCGNGNNNTGGCATCGCCCTGCACTNNN
NCGCCGATTGTACAGTANNNNNNNNGCGGGTCGCNCNNNNNNNNTGTGCCAGAGAAGGGGCGGACCCAAG
NTGGTGGGNNGGCGCTTGATGTCCCGGNNCGANNNNNNNNNTCCCGCCNTTAACTGGAGCNCCNNNNNNN
NNNNNNNNNNCGCCTTTACGGAGTCCCGNNNNNNNNNNNNNNNNCNNNTNANTNNNCNCGCTGCGGATGT
GGTTCGGAACATTTAACNNNNNTNNNNNNNCGCCCCACCGTGCCGAGCTGCAACCCACGCGCTCCNNCTC
GCNGAGACCGGGCGCGGTTCNNNNNGAATCAGGCGGGGCGCGGCTGAAGGGGAGCCACNNCTGCCCCAGT
TANNNNNNNCGCGGTCCCTCGGGGNNNNNGGACCAGCCTACGGGGAACGGCGCCGNCGCTTAGGCTGNNN
NNNNNNNNNNNNGNCCAAGACATCCCCCAGGGGCCNGCGGCCGAGGTNNTACTGCGCTCCGCACNNNNNN
NGTNNNNNNNNNNNNGGNCGGGTCCGNAGCGGGGGTAATACGCCCGAAGNNNCTGCCGAGCTCTGAGCTC
GGTGTGGAGTAGTTCGGNNNNCGGATCCGTGACGGGGGCACGGCGACGGGGCTGCGTGACGTGANACCGC
TCGCCTACGCCCANNNNNNNNNNNGTTCTAANNNNNGTATCGTTAGCGCNACTGTATGTCGNNNNNCGGT
TNAATGGAATATGCGTTAAACGTTCTAATNTCGAAACTCCTGGCGGNGGAGGAACNNNNNNACTCGCCGC
CACCTAGAGGCCGGGCGTCCGCCCGCTCGGTGGGNTTGGNTCCGGTNNNTNCCTGGGGCANNACTCGTNC
TCTGCGNNNNNNNNNNTCCNNNNNNNNNNNNNNGTAGGACNCGAATCCCTGGATGACGGTCCGANCCATG
TAGTAAGGGANAATTCCCCAACCGATCAGGTGGTGCGGCATGATGGCTGCNGTCGCGGCGGCGCCTGTAA
GACAGGCGNNGGCGCTGCTAGGNNNNANGTGTGGCGAATGCCGNNNNNNNNCCTCGGGNCGGGTCGCACG
TCGTACATCCGCGCGTATCAGGATATCGCATGAAGTNGCGGGCAGGCCTAGCTGNNNNNNCCCCAGTGTG
TTAGAGTGGTNGTCGCNNAGCCTCNCACGGAATCGTGCGCTGGGGGGGCCGGGGTCCGTACNTCGATCAA
CATAGGATCCAACCCGNGAAAAGTATGCGGCGCCGCAGGGCNACACGCAAACACGAATTCTGCACGTCCG
CACNNGGTCCCGTGGGGGTTCGTGGCCNAGCGCGAACATAACCAGGNNGNCCGCACANNNNNGTCCCGGT
GACGCCTGCCTGCGGCNNNNNNNACTATACGCNGCGATAGTAGGCGCCCGGGTAAAGCCACTGGTAACGN
CGNGGCNNNNGCGTGGTCANCCGCCAACGCCGNNNNNNNNNNNACTCATAAACGCTATTTGTGCANCCNC
CGCNCTACTGNTNNNNTCTCGAAANNNNNTACATGGATGGGTCGAGGTGGTCACTCAAGCTTAATGNACG
GAATNNNGGGTANCNACCCTTGTACGCATGACTCCCCANATACTACAGCTAACNNNNNNNNNNNTCGCGG
NNNNNNTCNNNNTTAGATTTATGGNNCGNCGAGTCGNNNNNNNNNNNNATCCCCTGTGTGNNNTCGNNNG
GATTNNNNNCCTCAGGACTCTAGCGCTATNNNNAACTTGGTNTGTCTCCNNTCCNCGACGCGGGTGGCAA
GTTGTTTCGGCCCCGCGGTCCNCGGCGAATCCACNNNNNNNNNNNNNNAGAGCNNGTACGGGGNGAACTG
CTACAGTCACTCNGACGAGCTTGGCCCTCCCCCTCCGCCACCCACCTGGCCCGGTCGTATCACAAGCNNC
GCGTTCATCNNNNNNNNNNGCACGCTTGTGACGCTCACGTCATTAGTTGGTATGGTGCCCAGCCNNCNAC
CGTCGTTNNNTNNNNNNCGCGCGCCCGCGACCACGGGACNCCNNGNCNATGNTCGAGCNNNNNCTTGGAG
TAACGANACGGAGAACGNNNNNNNNNNNCCGATTTTTACTTGGTGGCGGGGTCCCACCGTATCGGGTTTC
ANCGCCGCGCAGGNNNNNNNNGTGCTGGAGTACCCCGNCGCNNATATACGGCCACGAACAGAANNNCGGG
TGTCGNNNNNNNNNNNNNNNACGCCACGANNCCTTGTTATCCCAAGANGACACGCCGCNATTCCTGGAGN
NNCGTGNGACTCAGGAATTGACNNNNNCGCCGGGGGGGTGCGGCCCCGGNNNCCGCGCAGGCCGCATTCC
GGGGGGAGGGGAAGCGCAAGCNNNNNCCGCGCGGATGAGNGCGNGCTTCCGGCCCCTGGTCGCCCCGTGA
GAGACCTCCAGGAGGATTCGGGCCNNNNCGCCCGGGGGCCCGCTGCGGGCTNTCCTGTGTGTCGGCAGTA
TGGGCGGGNCCGNNCAGCGATTTNNNTNNNAAGNGCGNTTGCGGTCACGCTGAGTAGGCGTNAACAGCGC
GCTTGGANCNNACCCACACCCGCTTTNAGTGTCANGGNTCCNCNNCCTCGCGCCTCCCCACCCCGCATGC
CTTNNNNNNTAGCAACCAAGNNGGAGGCGCNNNNGGGAGGATGTCTAAAGNGGGCCCGAGACGGCGGGCG
CCGTTGCCCGCTGTGCAACNACATACGGGAGACTGGCCTTGGTGGTGCGCTNNNNNNNNNNNNNNNNNNN
NNCGATCCGACNNGCGGTTGGGCCTCCGCACTANNATCGATNNNNNCCCTCCGCGCGCATGCCCGGCGCC
GGCCAAGCTGTCTGCGCCTACGCGCCTCGGNNNNNNNNACNNNNNNGCCTCAACGAGCGGGTGAACGGCG
ACAGGGGTCGTATCGTGGCAAAGTGTGCGGTATTGCGGACCTACANATGCCGCTCGCAAAGCGAGGCGGA
GGGTCCGGGNNNNNNNNNNGGGCATNNGGCGTGGCNNNNGGCCCCACGACAGCCCGGTTGCTTCTTCGCA
AANNNGCGTGGTCTAGGGCTAGGGGGGTGGTCATGATCAGTCTATGGAGNNNNGTCCAAGCCACCTCCAC
CGGCTTTNNTCCGGCTANNTCNCCGGNCGATCACCCAGTAGGCGGNTAACGTCGTTGGGGGAATGCCTGG
TCTCGAGGAGNNNNACTTACGCNNNGCCTTGAGTTGTGGCCGCGGNNNCGAAACANNNCGCNCGCCCCGT
CGCGTCCCGCNNNNNNCCGTCACNNNNNNNNNNNCCCAGTACCCGGTCTGGTCGCGACGATTTTCTATCT
GGTANNNNNNNNNNNNNGTAGTGTCGNNNNGTCCCGCTACCTCTCGGGGTATNCGNNNNNGTCGGGGTTN
ATGTAGGNGTCTCCGCGGTTCTCCCCCGNNGGCANNNCCCGCGAAGGCCTCGAGCCGCCCNTANNNNACG
GCGCATACGGGGTAGACCTGATAGNNCNTNNTAGACGGGNNNNNNNNNNGNNNGACTAAAGCGCGCTGCG
TACGCGCCCGTCGTGTGTGGTGCGCACCAGTTGTNGACCCAAACAGGACAANNNNNNCCCGCCGCTGCTG
CTAGGCCACGTCGTACGTCCTCAGGGGCCTGATANNNNNNCCCGNNNCNGCGTCCTCTAGNGCTTTTNNN
TCGCTTCGCGATGCACGNNGNCGCACCCGNNNGANGNCCAGNANACNAGCTTCATAGACCGCTGACACCC
CTGCATGGATCCTAGTCCGCAGACNNNNNNNNCGGCGGAGACAAGCCANAACACAGAGCGGCCAAGCCCC
TGTAAGTAAAATAGGGGCCCACGGGTANNTATCCGCGNGACAGCCCTCCCAAATTCGGGAGGTGTTNGCC
GCACTACGGAAGTCACCACGCGCCACCCCGCGCCTTTGANGGCTTGGACGTNCGCCGCAGGCTCNNNNNN
NNATGAGNGTCNNNNNNATCCCCTTTGGGAAGCATCCGGAGAGAGNNNNNNNNTCCNCNCAGCCCAGAAA
GGCCGGATGGCTTAGCGGNNNNNNGCGCATGNNNNNNNNNNNNNNNNNNNACTACCGCGCTGNGACGGCG
CCCCGAGGGTGAAGCCGCCGCANNNNNNNTNAGGTAGNNNACGTCCTCTGTGCGACTGTCCTCACAGAGT
CACGGCTCGNNNGCCGGTGCACNTAGATGGGGGAGGGAGCGCANTCAAGAGCTGNNNATCCGGATNNNTT
CCGANNNNNNNGAANNTNNNNNNNNNNNNNNNNNGGACCGTCGAGNNNNNNNNNCGGCNNNNTCCCCCCA
GAGACGCCCGTGGCCACNGGTGGCNNNNCCGCGGTGGTACTCNNGCTGCCTTGNNNNNNNNNNNNNNGCA
CGCCTGGCTAANNNNNNNGNAAANNNNNNNCNGATCGAACCNCCTTCGNNCGCAACCGCGCCTCCGCGGC
CGNCGAATGGCCCANNNNNTTAATTACCTGCTTGTCCNCGGCNGGCGTCTGTNNNNNCNNNNNNNNNNNN
NGGGAAGGAGGTTATAGNNNNCCTGTAGGTTGTTNNNNNNATGCGGACACTAAANNNNNGGTCGNNCGGA
GCGGGNNNNTCTAAGNNNNNTGCGGCGCCTTCTCAAGCNNNNNCTTAAGGCTTCNNNNNNNNNNNNCGCC
TCGGTCTACCGGGTGCTGCTCACCGCCNNCTCAGGGCGNCGNNACGANNNGTACTGCCCGGTCNNNNNNT
TAGGCTGTATCGGCNNNNNNGATAACTGCTGCGGAGGACNNNNNNNNNNCCGCAANNNNGACCTACCGAG
GAAGNNAGNNNCCCACGCCNNNGGTACGTANTGACGCTGGAGAGCGACNNNNNNNNNNNNNNNGNNCATA
CGGCATGCNNACCCTGCCGCCTNNNNGCNGAGATCACGCCGCCGANTGGGGCTACGNNNCGGCGCAGAGG
GGGTCGAGNCTACACGCTGAACGCCCGTGGCCGGCGCAGACTCTGTGTANAGNCGCCTTCCGACTGGCCG
GCGCGGCCAGGNNNNNNNNCTGANGTACCCGANTCGCTANATTNNNNNNNNTTNNGCGCGCTCGTGGAGN
NNNGTACCTCCCCGACCANNGGAAAGCTGTAGTCNNCANNNNNNNNNNNTTGGTCGTCGCCGATGNNNNN
NNNNNTGGCTGACCCAGGGTAAAGCGACTAGGCATCACAATAGAGAANNNNNNNNNGTGTCGCCGATACC
GGGCNNNNNNNNAGCCGNCGTGTAACTAAAANACCGGGNNCGACGGGTGCGCGGNNNNNNNNNNNNNNNN
NNNNNNAANNNNNNNNNGANNCACGCCCTCCAGCNANTTTGTGAAAAGACACAANNNNNNNNCTTCCCTT
TTAGTAGGGNNNNNNGCCNNNNNNNNNNNNTNGANNNNNNNNNNTCCCGGGGCCCATCACACCTCAGCNN
NNNNNTCTNCCTCGGCGCTCCAAGAANNNGGCCGTGCTNNNNNAANAAGNNCCCATGCCATTNNNNNNGC
TTGGGNGTGACCATCGCCNNTACGGACAAGCANNNNNNNNAGNTAGAGCTTAATNNNATTTNNNNNNNNN
NNCCGAACTCGTGGTGGGTNNNNNNNNNNNNNGGNNNNACGCGNNNNATCTCAACTCTCCGTGTAGCNNN
NNNCCCCGGCCGGCTCTGATTAGCTTGCGNGTGCNTGNNNACCGACGACTTATNCGTTCCCCGCGCAAAG
NACGNNGGGGGCGNNNNCGGTGCTNNNNNNNNNNNNNCCNGANGNCNTGGTGCGGCTCTANCCCNTGTCC
TACTAACGGGTTCCGGCGGAGANNNNCTTNNNNCTTTNNNNNGTCCGGGGTCATTCCCCCCCCACAACAN
CGGAATACNTGCGTCCCGTCGCAGTNGAGGGCTCGAGGGGAAAAGCACACTTGCTGCNNNNNNNTATACA
CTGAATACGGACNNNNNNNTCGGAGNNTCAAATCNCACTACNNAGATCAATCATGCNNNNNNTGCNNCCA
CTGGCGTATCTNNNNNNNNNTCCTGCGCCCTGNGCCACGNACCTTACGTGACTNNNNNGANGTNNCGGCA
ATATCACCCGAGAGAACGGCTCCGATGACNGACGCGAAATGGTCCGCACGTAGGCANNNNNNNNNNNNNN
NNNNNNNNAANANNGCNAACGTGGGCACNAGTNNNNNNNNNCTCTGGGCGNNAAGGATGCGCGTCTGGCG
CGGGTTGCNNNNNNNNNNGAGTCATCCACCTTGCTATACNNNNANNAGNNGCGCCTTCGAACATAGGAGG
GACGCTCTATCGTAACGTTTCCGTCGCCTTANNNAGCGGNNNCACNGTCGGGCGCTTGCTTCTAATGTTC
TCACCTCTCTTNNAACACNNNNNCNNNNNNNNCCNNNCGACATGCTAACNCGGCGANGGAGCCTGTGCCN
NNNNNNGTCCAGGGGNNNNNNNNNNNCTCAAACAGGAGGGGANAGGNGAGCCNNAAACCGCNNNCCCTTT
TCCCANNNGANNTCTCCNNNNNNNNNNNNNNGAGGNGGNNGTCGGCGGAGAAAGTGGGCAGCACGTACGG
TATCCAAGNGCNTGTCGGTATGNNNNNACAGTCGATTACNCCTTCCTCGCNCGGNNNTTCGGCGCATTCA
CAGCCCCNNCTCCTTGAATNNNNNNNNNANNNNGCCGCCCCGTCTCNNTCAGTTNCGCGAAGTCGAGCGA
GGTGCATCACCCTAGCTCGTAGACAAGGGTTCTCTNNGCNAAGANTCNCCTGCGCGNNNCATGANNNNNN
NNNGCCNNNGGAAGCGCNNCTTCGTCCGCCTGTNGGGTGTCCNNNNGGCGNGCTGCTANCNNGGTCNCCC
GGGNCCGTTTGNNNNCTANNNNNNNNCCACCTTNNNNTGTTTTNNCTCGGGGTCTTCACTAATCAATGCT
AGGCAGGCCGGNNNNNNNGCGCGGGANNNNTAAGAGCCTGCTGTCCAAANTGCAATNTAAGCAGGGAGGG
GGCNCCCGAGCGTAGTGGGCCNNNNNNGGGCATTGNNNNNNNAATNNGTATCCTCGANNNNNNNNNNNNN
NNNNNNNNNNNNNNCGAGTGTGGCCCANNNNNNNNCGNGTCGCNTCCNNAAGCCCANGGATATTTGCGCT
CGGGNNCCCTCCGCGNTACCGCCCTCCGTCGTTGAATCCTGAGTAGAAATANACAGGTTCCNCTTCACGA
CTCTGGAAATCGNNNNCTCCCCCCCGCCTGCGGCCCGCCGCCGGCCCCANGGGGGGTGCCACGTCTCANN
NNNNNNCATGCTGANNNCGAGCGTGGGCGTGCCGCGNNNNNNCGANNTNACATCGCGNGGTNCAGATNCG
GCATTCTGTCCCCCTCCCGGCACGGNNNNCCTTGCCGTCGCGATATCCTATTGGCNGAGTCCAAGNNNNN
GGGGAGCCTTCNNNNNNNAGCACNTGAAACGGAAGGGCGCGCCGAGGCACGGTCAGGGGCCGTAAGCAGT
GATTCCCCGGTGCCGANNNNNNNANATTGCAAGTGGGCGGGACNNNNNNNNNNCGGTGNNNNNNNNNTTT
CCGCAGCGGGAGCCCTGAGTCGCCCGAAGGCGGGGAGTGTAAATCNNGCCTCGATGTACCCNTNNCCCCA
ACTTTATNNNAGACCCATACAACCCTTCCGCNNNNNNNNNNNACGTGCAGGTCGGGGCAGAACGGGAAGG
TGCTGGGCCATCAGCTAGGCTGGTTGTTACTTAGATCCCGGATTANGCCTTTCCAACAGTCGGCTGGTGG
NNNNNNNNGCNNCCANNNGTGTGGTAGGGCGGTGTTACATAACACTCGGACGGCTGCNNCGNNNNNNCGG
GGGGGCGTCAGCAGAACAGANNNCCAAGTNCNNNTTGTTTGAGACGGGCGGNNNNNNNGTGTGTNNNNNN
NNNNNCCCGAGTGCCCAGNTGTAATCTNGGCTCTCGTTGCGTACGACCACCGCGGAGNNNCGGTCGCGAN
NNCTCTAAAACTCCGNACACCGGGGTCCCTGTTCGCCGCCAATCNCACGNGGACGATTAATGTGGTCGCC
GGGNAGGGTCCGCCCGCTGGCNNGATTCGGCGCCCCAACTGACGCGCGCCACGTCGGGANNNAGCGACGG
GTCTGGCTTCATCCAGGAGATNNNCTTGCACGGGGCGGTCGGNNCNNACAGAGGTGTGGTTCGCTTAATG
GNNNNNNNNNNCTGANNNNCNNNNNNNNNNCGTCGCACACATNACNCGGTNNNNNNGGGGCGGTGCCCAA
AGCCCTTACCCGCGTNNNTCGGGNNNNTTGGCGGCCTTAGCGACGANNNNNNCCGTATTACCCAGGCTGG
TNNNNGCTACGGGCNNNNNNNTCNNNNNGNGGGNNNNNNCGGNNAGTGCGGACGNCNNNTNNNNNNNAAG
GNCTGGCGGNACGAATAANCCGCNGAGCGCCGACATCATGTNNNNCGNNNNNNATTGGAGTGAGANNCTT
GNGTACCNNNNNGTCTGTTGTGGCGAGTGGTAGCCCAGAAGGTAAGCGTAATGNNNNTGGCACCCAGCGC
CGCCCCTGCNCGCCGGNNNNNNTCGCTCGACTGCATACATGGNACGCGACCTTGGACCAGCTCTTGACCA
NNNNCGCGGGGGGGAACATGAATNAACACGTGCCGGCCGGCAGCCGAGGGCACATGGTNACGGATGGAGA
NNAACGGGAGCGCCCNNGCTGCCATCGCGTGAGCGGCGTTTNNNNTGNNNNNNTCAGGACCCCGCTACGG
AAATGGCNNCNNTCAGGTAAGCAANCCCGGNGGACGGGTCCATCCACCGGGCAGTCGATCNNNNTGTCTC
ATCTCTTTTGCGCTCCCCAATAGGTGNTTCAGTGGCCCCAGTGGTCNNNNNNNNNNATGCAAGCCCNNNG
GCCAGCTCGNTNTGTGCGNCACGGCNNNNNNNCGGTAGAGCGCGGCTGGTCACAGANAACAAGCGAANCC
CCTACCCTACCACNNTACGAAGTTTGTCNACCGGGCGCCTNCGGGGGAGGGGTGTNAAGACGGCNNNNAG
CTACCGACCCTGGGTCGTCGNNNGGTNCCCGTTATATCCANNNGTGGGACATNNNGCGTCCGCTGTTGCC
CCCCTNNNCTCGAGAACGCTTTGTGNNNNNCGTATAGTTTCCTATAATTGGTGNCGGGCGGNNNNNGGCC
GAGAGATGCCNNNAGGANNCCAACCCTGGAGANNNACGGCACANTCNTNCGCGCCNNNNNCGGCTCTCAA
AAACACAGCACCTGTAAATTTTAGTTATCACATNCGCANNNTGTGGTGAGCGANGCGCNNNNNNNNGGTA
TTACGGGCGTACGGGGCCAANNNNNNGTGCTGTCATTGNCCGACACCCGNGCAGAGATGTTAANGNGTAC
GCACGGGGGTNCGCGCCCCCCGGCNNNNNNNNGGGTGCGACTCGCGCGCNNNGGCATGNCTGGTCGCCNG
GNGAGGCGTCTNNNNNAGGAATNGCAACNCGCGGNNNNNNNNCAGGTTTCCGATNNNNNGTCGGCCCCTC
GATACCGGTCCCACGCGNTCGTCAGANNNNNNNNNNNNACACCTGGCGGGGGGTGTTATAGGAGCTCTCC
NGCGTCGACGGGGNNNNNNNNNNNNNCCCTTAGGGGACCCCCTTGTGGAGGTGGTGCTACTCGGANGCAC
CGCNCNNCNCCGCGACGGCANGCNANACGAGGACCATTTCCTCANNGNNNNCGGCAGGTCGGGGTNGCGC
CCTGGCTTTNNNNNNAGTCAACGGCACGCGAGTGGTTGAGGCGGGAGCACGCCGCTGNNTCGTGCCTCAG
TGACACAGCAGGACACGGGATCTAAAGGGCCCCGATCAGCAATNNTGGNATCGANCACCATCGNAGAGTG
ACAGTGGNNCGATGCCCGCACCCNATCAGGGGNNNNNNNGGGNNNNNCAATATGTCAACCACACTAGGAA
TATATCCGTAGGCGGGTTGTGTATTCCGCGCCGTGCAGATNNNNCGACTGCTNGANNGCGGGCNNNNNNN
ACTGCACNNGCTCGGAAGTTGCCCCATTGACAGNNNCGACATCTACCTGGGGCGGTAAAGCCATACTCTG
ATNNAGTTAGACCCTNNNNNNNNNGAAGGCTGCACATCACAGCGCCCGTGTGAGNCCTCCACCTACGGCA
GAGGNNNNNNNTAAGACCGGGCCGCGTATCCCACTTCGCAGATCCACGCTGAGCNGAGTCACTTCGGTCA
CNCTTAGGTNACCCTAAGCTCTGGGATAAANNNNNNNNTAGCGACGCACGTGGACNNNNNNNNNGGCNGC
CGGTGCNNNNNNNTACACTAGGCGGCAGTCCNGCAGTATTGACATAGNNNGCACCCCCGTCGGAGNCGTG
GTGTTGCGGNNNNNNNACCCNNNNNNNNNNNAAACGTTGTAGNAAGTCCGTGTGGCCCGCTGGTCCTCGG
GCACACCACANGCTCAGGTCCGATNNCGCCNNCGGGNNGGTGGGATGTCGGCGGCCCGCGTGNCCTCGCG
CGATTGGGANNNNNNNGACATNCNGGTGATGTTNNNTTNNNNNNNCGAGGNNNTGGTGCNGNNNNTGCGN
NNNNGAGGGCAACACAACCTCNNNNCGGGGGAGCGNCNANGGGGGCAANTGGTNNNGTCNCAAGNNNNNN
NNNNNNNCTNCCCGGGCCNNNNNNNNNNNNNNNNNNCTTNTCAAACNCATTGACCGACGCCTTGGCGTCT
ANNNCTACAAGAGTAGACCCTGAAACANNNNNNNTCAGTATAAGACAATGGNGATCTCACCGCCCGTGCC
CGCGACTCTCGATCGNNCTTTCCGCTGGCNNNGNCCACCAGAGCCCGCGTTCACCGGGCNNAGNGTTCTC
CACGACCANAGNCGCCAGCCAGCACGGGCNNGNNNNNCCGCACTGGNNNNNGGCGNNNNNNNNNNNNNNG
NNCCGAANNNGGCTCTCGTNCTTTANNNNGNCTNNCCANNNNAACAGGGGGGCGGGCGGGCTCGCTTGAT
CGGNTNNGGAGGCGCGCCGCGGACACCCGGGCGCCAGCGGGAGCACACCNNNNCTTCTCGCCNGCCCAAC
GCAGCCTATGTGCCGCAGTCCGGGAAATGACGCAAGTATNNTGNGGCTTATAGCCTCCCGGAGNNANNNN
NGTGTACCAAGGNNGNCANNNNNNNNCANNAGCGTTTCGGCNNNNNNNCNAAAAGCACCCCCGANCGGGG
GGGGANGCCCCCTGTACGATGCCGGANNGGGGTGNNNNGGTTCTNNNCCTAACCCGCNNNNNCGAGGGGG
GAATTGCCCNNACTCTGGGGTAGTTTACCCTCGACCCCCTTCATCGGTATATNGCCTATGATACCGGGNC
GNNNNNNGCNNNNNNNNTCCGNGCCCCGGCCTATGTACNCGCGCGNNNNNNGGCCCGTNNNCTTCAGCCC
CCCCCGCGNCTNCCCCGAACCTCACGCACCGGGAAACTTTCTCACATCTCNNNNNNNNNNGCCAGACTGT
GGCGCGGCCCACCCGCGGCGGCGGTCTCCCGTNCNCCNGCACCNNNNNNNNNNNNCTGNNATNNCCGATG
NNNNNGCGGNNNNCAGTGGCCCCCTCNTCCTAGGGGTGTCGACGCCCNTGAGTACGTTGGCTNTACGTGG
TGTAGCAGGGCCAATTGCAACGCGCNNNNNNAACGCCACTTTTCATCCANNNNNNGTTAAATNNANNNNN
NNTACTGGCGCCAGGTGGTGAGTATACCCCGCGGCCTGGTANNTAACCGCGCCGGCGTCCTTGNNNCAGC
CAAAACCGGGGGCANNNNNNNCCGNTCCGAAGGCCGGCGAGNCCTCGCCGGCTGNCCGCCCGGGCCCCGG
GGTANNTTGGATGNNNNNNNNNNNNNNNNNNNNNNNTGCCACCAGATGTCCAGTCCGGCCGCGACCCTCN
NNNNTCTNNNNNCGCNNNGGGTCGGGAGTNTGGCCCTGGCTGGCGATGGAGACAGTGACGACAAGGTGCA
AAAGGGGGGCTTAGTGGCNNACGNNNNGGACACGTGGNTCCTCTGACGGCAGTCGATACACGCNCGGTGG
TCGACAGGANCTTCGGTTTGGAGCGAGTCGTTAAGTAACATGGCAGTNNAACGGCAGCTCCTCGTTGGGT
GCCGTGAGCCTTGCCCACNGTAGCCNNTCGGGNNNGGTGTGGTGCAGGACGGCCGAGGACGTACCGTACT
TCGGCAGGCCCGGAGGNNNNNNNNGCNTTCGCCNNCNNNNNNGTGAGNCCCTAGCCTAGTCGTGACTGGT
CTTCCTGAGGCTTAGTNNTANNNANNNNNNNNNNCGCCATAGCCTAACACCCTGATGGAACAGNNNTGAN
NNTAGGGATCCGGATCGGGTAGNNNNNTAGTTGTANNNNTTGTCGCCGTAATCGAGTATGAGAAATAGAT
TTTTCGACGGGTGAANNNNNNNNNNNNNNNNNNNNNNNNGTTCTGAGGGCGCGNNNNNNNNNNNGGCTCG
CTTNNGNGGGCGCNCNGTATATTGCTAANNNNNNNAGCANNNNNNNNNNNNTATTCCAAGCATCCCCCTT
GATTAGCAGCGCCGNTAGGCCAGGGANNNNCCTAGGCNNCNCTCAAGACANNNNNNTGCTCCTGNNNGTG
GATGCNNNNNNNNGNATGTGGGCNTGGCGCCGGCCCCCCTGACTTGATCCCGNNCGNNNNNGTCCCCTAA
NNNNNNNNNNNNNNNNTAGCGGCGGCGGNNNCAGGCCCATCCNNNNGGANCAGGCTGTANNTCNNNTNNN
NNNTGCANNGCGTGCNGTAGNAATTACCCGCGNNCCGGTCGNCTGGNNNNATCGACAGGAGGCCGCGCGC
TTGTNTGCAAGNNNGCCGTAACCTACTGAGACACCGCGNGCNNCGCCAGCAGGTTACCCGAGTNNNGAGG
GACGGGTGGGCAAGTGAANNNNNNNNNNNNNNNNNNNNNGAGTTGGTGTTGTATTCGACCGGCATCCACG
TTCCCGTTCATTGGTACCGAAGCCCCCCTTCACAAAAGCCGGTAGNGTNATGTTTNTANANCCCTCGCCG
GCGCGCTCCCNNNCATGTCGCGNNNNNNCCCATNNNNNGGCTGAGAAANNTCATACTGGAGACATTGTCC
ACGCCGTGNNNGCCGACGGGAGAACAGTGGGTGATCCGCNNNNCNNNNNGCTAAANNNNGCGCNTCGCCA
GGCACGCAGCNNNNNNNNNNNNNNNNNNNNNNNNNNNNNNNNNTTTCAANNNNNNNNGGAAAGGGCAGCG
ANNNTCGGTNNCTCGCGGAGGGGTGGCCCGAGCTTGACGGGGCGTANNNNNNNNCACCCCCNGCCGCGCG
CCCAACTTGGNNNNNNNCCCACCNNNNNNNNNNNNGGGGGACCGCGGTTAGCGNCCCCGCGNCCGGCNGN
CNGTCGAATGCACGATTAGCGCTGGATATGTTTAAAGGTCACCCACGCTTGCGAAGGTGGAGNGNNGGTA
ACTGGTGCGCATTACTCGCCGCTGCTTGANCCGCCGNTGCGATTNAGTGCACTTTNNGGCGGTACCGTAA
ACACCGGGTGAGTCTACNNNNCCGGTCGCGCAATNNNNCCGGNNNNNGGCCGCGGCCCTCACCCCNNNNT
GTTGCGGANGNCGCATACCCAAACCTCTCCNCANTCGCCGTCCTGGGCGANNCCGGGCAGGNNNNAAGGN
NNCTCGTCCACACCCCNNNAGCACCGGGGTNNNNNNNNNNNNNTGAGNNCNCCCCCTGCGNANNNTAACN
NNCTNNNNNNNNNNNNNNGCGCCCCTGCCGGGGGGCGAGNNGCGGAGGCCCCACGGCAGCCCCATTGGCC
GCCTNNGAGGGGCTGGACANNNNGGGGCCAAGCAGNTTGGTTGCCCCGCTCNGACCATTTTGTAGTGNAN
NCGAAACTCGTCNNNNNNGGCCTGCCNNNNNNNNGGTANTCCGAGCACAGGGCCTTNNNNNNNNNNNNNN
NNNAACTCCNNNNACTTGCCCCNNNTCGAACTGTACGCCNNGTGCTCCCANAGGGCAGGCGNNCTGACTA
ACCGGTCAGGCGACCCCGGGACAACCAAGNGGGACTATCCTTGGGANNNNNNNGCGTTAACTGCGGCCAG
GNNNNNNNNNNNATGGTAGGGTTAGGGTGGACNNNNNAAGCCCCGGTGANNNTCGGGNGCCGNNNNCGTG
ACNNNNNNNNNCAGANTCTTTGTTGAGATTNNNNNNNNNNNNNNTCGAATACCCTACAAGCTGCGCCAGC
AGNANCAGACTTACGTCCACGCCCNNNNGAGGTANGACGCGGACCNNNNNNNNGCGGCCCAACGCCAAAA
TTTCGCCTTCGCCAAGCGAGGACGNNNNNGAGGAGGATGGCTGANNNNCCAGAAAATGTAGGCCACGAGC
GAGANGCNNNCTACCAACCGCCCACGCATTGAGTCTCGNNNCGGNTAANACNCTATCGCNNNNNNNNNNN
NNAAATTNNNNNNNNCNNNNNCNCGAAGGNNACCATTAGCGTCCAGAGGTGGGAAGGACCNNNNNNNTNC
TGGCCGTCGCTGNNNNNAANNATACAGTCTTATNNNGCCGCGGCCAGGGGTAGCNNGTCGGNNNNNNNNN
NNNNTCAACGCAGGTTACNTCAGNACACGNNCATTNNNNNNGTGCCGGCCGCCACTATTGCNNNNNNNAA
CCTGACGGGCCCATAGGCCCTGGCGACCTNNCACTTGGNTTGAAACGGAGGTAATTGTTCTCCTACCAAN
NNNCCCGGANNNNNNTGGTGTCGCCCGACCTGTCTCCTGCATTGCGCGNGGATAGCGACNAATCGTAAGG
GCNCACATNACGAACCGACCNNNNNNNCGCNNGGCCGNNGGGCCCGCCACTAGGNNTTTGACAATTCAGG
CTTCCAGTNNNNNNNNNNNNNNNNNNNNNNNNCCTATCCTTAGGGCTTAGTTCTTGGNNNACCNTTGGCC
CACCTACACCAAGCCNNNGTTGANNNNAGCCCGNNNNNNNCCCAAANNNGGCGTAGGGCGGTTGAGGGCN
NNNNNNNGACCGTCGGTTACGGGCCTCTCCTGTTCTTGCTGCATNCGCGNNCNTCCCCCNGCCAACATAC
CCTTACATCGCTCGAAGTGCGACGTACCNGGGCGACGGTATGAAGCCCAACTCGTGTGAATGGAGCGNNN
NTGGCCAATCCCCNCGTTTCCACAGGTCGCGGTCAAGGCCGGATAGGGGGGCCCCGGTNAAACCGGGGAC
CGACNGGACCCGATGGCCCGCCTGCACCACATGCGNNGCCACACTGNGTCNCCNGNTGCGACACCTCTGG
GGCCACTTCGCTCNNNNGTATCGGAGTGTNNNGCGCTNNNNCCACCACCGCGCGGTGGGCATNNNNNNNT
CTGACTGGGCGTTAATGGCCTAGTGTTGCCNNNNCAATANNNNTCAATCGCCGGAGGATCNNNNGGGCTC
AGGGTNNNNNACTTNNNNNNNNACTCNTGGGNNAACTTAACNNNCAGGNTGCATGNNNNGCANAGACNNN
NNNNCCCGCCCGNNNTTGTGGGGTAGTACGGCTTGCGGGCGAGAGACATTNGCGCNGCAGGAATCCGNCT
CNNNCAACGCCTCAAAGCGTCCGNCCNGGGCGTCCGNNNNNNNNNNACACTAAGAGACCTGGNNNNNAGC
GCCCGCTTGCCGCNAACTCNNNNNCGGCGNACGCACCATCTCTGCATGCACCTCGACGGGGCTTNNNNNN
GACCCCGAGACGAAGTCGGAGCCCNNNNNTCCGTCTNGACTGGCGGCGGGATNNNNNCCTGCCNGTGTNG
TCCAACGGAAAGCACGGTTGACACTNNGGNGCCCTCGCCTGCGAACATTGACGCGGCGGTAGTGTTATGA
ACCGCGTTCCNNNTGGACCCACCCCCCNAGNCGGCGACCCNCCNCCAATCGACCGAGGAGCNCGGGTGCA
ACAGTGCCGCANNCCGGNAGAGAGTCGGTGCCGGAAAACCCCGATCANNGCTCCGTGGAGTACGAAGNAC
GCNACCGGAAACGCCTCCCGGGGNGTACCGGGCTANCCGGGACTGCCGNNNACNNNNTCTTTGTCTAGGG
CGGCCTCNNAACCGACCGGATTCACCCTTTGGNNNNNGGGNNNNNACCNNTTNNNNNNNNNGCANNNNNN
NNNNNNNTGAACGGCGGAAACTTACTAGCCTCCTGCTCACCTNNNNNNNNNNNNCATGGTGCGCGGACGT
ANNNNNNNNNNNNNNNNCTCCCTGCCNGCGATACGTACGCCGAAACCTTGGGCGTGGGCCCACTGCCCTC
GGCTCAGGATGGATTAAGNNAGGTAGTGCAAGGCTCCCCAACCGGAACCCTTGAGGCCCGNNGGGNATAA
NGGCGGCGCTCAGACGTGATCCCNGNCAGCGCCNNNNNAACGCGGGGAGGTGGAAAGGAGGACAGAGTAC
CCGCCGGTGCCTACTTAACGCGACCGNNNNNNNNNNAAGTCTGTGCANNNNNNTCGCGTGGCGACCCATG
CCGGCGGGNTGCAGGACCCTTGNNNNNNNNNNNCGGCGGGTCCCCCGCGGAGTCNNNGNNTCGNNNGNNN
NNNNNNNNNNNNTCGNTNCGGGATTATCTCGCCAGGCCAACCGNNNNNGAGTGCGGAGAGNNNNNNNNNN
NNNNNNNTACGACCACGCCGANNNNNNNCCCGCAAACCAGAGCTCGGCTCATCGCGAGCTGGGAGTCATG
GCTGCTCCCCTCCGGAGGCCAGGCGCNNNNNNNNCCTGCAGCAGATATGTGGGCNNNNTCCACATGCCCG
CGGGCCNNGANCNNCGGGCTNCNTGTTCATAGCCGGGCCNNNNNNNNNGTGGCNGAGNNNNGTTAATTAC
NNNTTTACTCCNNNNCNNNNNNNNNGCAGAATAGNNNNNNNNCCCCGCCTNGCTTGCTCGTTTNNGTCCG
CGGGCANNNNNNNNNNNNNNNNNNNCAGGCNTTCGCAAGCCCACTCTTGTCTAGTGAGGACGTGTCATGG
TCCTCCGCAACAGGNGTGTAGTCAATCCANNNCAGGGNCTTCTAATANNGCATANNNNGTTGTCANNNNC
TCGGGCTGAGGGGTNCGCGTCCCCNNNCCCGAAGCCGATGGGCTNNGTCCTAGCAGTGCCCGGNCGACGT
GAGNCAATTTGANNAAATAAGGNNNNNNTAGGGTACNNGGTCCGCTAGCCTGGACGCGCCGTACGCGAGG
GCAACGTNAACGTTCAGCGGTGACGCCCGGGGTCACATATCTGATCGAAGCTCTNNGNTGGNNTGANNTG
TATNNNCCAAAAGGCGTGATCGATTANCNNNNNCAANNNNNACTCTNNNNNNNNNNNNNNNNNGNNNNCN
NNGNNAGGGNNCCCGCCCACGCTCGTGCGGAACGTCCNNNNTTAGTCCCCAATGNNNNNNNNNNNNNNNN
NNNCCTAGNCAGACCGCAGCCCGGNGCTGTTTTGAGAGGGGCCAGGAGCCACAGGGTGGGGTCAGCGCCC
GNCGCNNNNNNNCTGCTCAGTTACGCCCCGAGCGCCGTCACCCTTTGCTCCGGGCNNCGGACCGAGACNN
NNCCGTATCGGGCGGGGCACGGGGCGAGNCCCGNGNNGCGNCCGCCGCCGCAGCTCCAGAAANGACGACG
NCCCGCANNNNGACCCCTGGACACCTAGCTCGCGCCNCCCGCCGNGGAAAANANNNNTAGACGGACAGCT
TGNNNNNNGTATGTNNNNNNCNACCAGNCGCCGCGCGTGNNNNNNNNNCNGTGCGGNCCNNNNNNNGATT
AGTGGGCNNNNNNNNTGTCGATNNGGTAGACCGGCGTGTTGTAGATGAGNNNNNNNNNNNNNNNGTNNCT
CGGCTCAGTNNNNGAGGGGGNNNNNNNNNNNNGAAGANNCAGTTGTANNNCGCCGGNNCTGAAGAGNNCA
TCGTGAATAAGTNNNNGGCCACGCGGGCGNNNNCCTACCCGGGCGTGGAGAACGNGGGGCGCCAGGGCGG
GCGCGTGTCNNCCGGAATGTGCNCGCCCCGGGNNNNNNNACGGAATCGATTCCGGGTGNCCGTACGAAGA
NNNNNTTCTGNGAGACCCTCGCACACCCCCTTTCNNNCAGTCTGAAGGGCGGTNGTGGNTTAGTTNACNN
NNNNNNNNNTGATGCGTAGCGTTCTTTCGCAANNGAGNNNNCGCATCCCTCAACTATAGGCGAATTGGTG
GCCCGGGGTCCCGGAGGGTGCGAGGGTGACGNNNNNNNCACACGTTACAAATNNNNNNNNNNNNCACTTT
ANCTTCCATCNNNNNNCCAGNCCCNACTCNCNNATNCGCGTCGCAGGGGCACCGCACCCCCTAGGCGGCC
GTATAAAATTAGCTCGCCACGTGGCTGTCTGNNNNNACCGCGCCCCAAGCNCCCCCAAGCACTAAGANCT
NACCCACCGCCCGGCCGCGCCNNNNNNNNNGTGNNNNNNNNNNTGGCTCANGGCTCCGGCGCGCCCGNGG
AAAGGCAGTCTCTGGTGGACGGGTTGNNNNNNNCCACCTCGGNNGTCTNNNCNTNNCTCTGNTTNNNNGG
GAGNNNNNCGGAAAGACAGGCCNTCCGAAAGAGCAGGCTANNGTGATTNNCGCNNNNNCGGCGACGCCCC
CGCCAATTAGGTAGGAGCGCTAGCGACTCCNGCCCATTGACCTGCATCNNNNNNNNNNNCANGAGCTGGG
TCANNNTCCCCGCGCGGGGAACATACCANNNNNNNNNNNNNNCCCCTGGGGCGNACGAATGGGGGGCTGC
CGGGGCACNNCCCTGCCGGAGNGCCCAGTCGATTTGCAACCATCCGNNNNGNACTGAGGGGAGCNGNCGC
GACCNNNNNNNNNNNNNNATNNNNCANNNCNNNNNNNNCTGNNCGGTGCGTACATTTTAACCGGCCCCGA
ATCAAGTGGTCACAGGTGGCAACGCGCGCCNNNNCCGCGCAGCCGCGGGCCTGCACGTGGGGTCGNCGTG
GNNNNNNNNNNNNAGGGCAACTAGCGCANCGCAGCGTGACACAAANTATCNCGAANACCAGGGATTCAGC
CAGTAACNTCGCCCCCACTATCCGAAGCTTCNNCAGATCTGGNNCTTGGGTCGCGCAGCCGACGGCGNNN
NNNNGGCGGNTTACTCNNNNNNNACGACCCGGNGNNNNNNNNNNNNNNATCCCGGCCAGAAGNNNNNNCG
TCGNNNNNNNNNTGCGGCCGTGAACTCGCGGAAGACANNGCGCAAAGGNCTTAGTACCAATGCGCNNATA
CCTCATCTCTCCAGATCCGAGGCAGGGNGACCTCTTGCNNCCNNNNNNNNNNNNNNCAGNGNNNNNNNNN
NNNNNGACGTNNNNNNCGAAGAANGAGGCTTGGGCGGTAGNNNNNNNGNNCTGCGCCGAGGGCCGGCTCC
TGGGCGCAGCGTGAGGGCCGTCGCNGCTGTGGNGCTTAACCACGTCCCCANNNNNCTGGGGCGGCTCANG
CTAGTAAGGTAACGCCCCGNNNNNNNNTCCTCCCTAGCGNTNNNNNNNNNNNAAGCNNCGGCGGGCGAAG
CGGGGATGCATTAANNNNNNNNTCGGGCNNCCGGCTGCTTCGCGCCGAGCCANNNAGTCGNGAATCGGAT
GGATNGTTTTTGATTCGNNNNNCTAAGGCNACCNNNNNNTTGCGCGGCTCGNNNNNNNGGAGGGCTCGGC
ANCTAGTGCTCAGCGATCGANGCTCGTTGNGGGGCCGGGGCGACCACAGNNNCNGACGAGAGGCGCGCGT
CGGTGTTGTCGAAACGGACCCCTGACNNNGGCGGCTNTGTGGAAGNNNNCCTCGTTCTTCGCGGTCCANA
TTGGAGTAGGCATNNNNNNNNNNNNGCGAGGGNGGCGGCTCGCGCGNNNNNNNNNTCGTGGCCGGGGGGG
GGGNNNNCGGTGNNNTGAGCAAAGCAGTGNNNCGGCAAAAGTCTGTGGGTGCGTGTNNNAAACTCNNNNN
NNTTTGGGCNGCGTGACGACATCAGTTGGGGNGTTCNNGNGTCGTGACCGGGATTCGGTGACNNGGTNNN
GGGGGCAAGCGACAAGCCTGCCGCGTGCGGAACGACCGCGGCCGAGGTCCTCCCATTCCCCTCAAGNNCC
GNNNNNNGTAATAGGCCCTCCTCTAACGGTCCCGTCGCTGGGCCGGCTGCGTCNGGCCCTTCGCTGCCGT
ATGGCTCACCAGCANNNNNNNNNNNNACCNNNNNNNCNNNNTGCNGCCGGGCGGAGCCGCNGCGACCGCG
CNGCGCAANCGCCCGNNCANNNNNTGTTTAGCCGNNGTCGGTATCGGTTAGCCCCANNNNAGTACCTGCG
ACAGNNNNNNNNNTAGCGAGATCGGGGGTGCNNNCCCTCNNAACGTCGACGGAAACGACAGCCGGTGCCC
AGCGCGGTCCCTTGGCGAATNCCTACGTAAGGNGTACTTGGCNNTCNCAGAACGCCGGGGTGTAGATGGC
ACAAGCCTGNAAGGGANGNGTAGTTTAATTTTGTTGCCGTGTGCGCGTGCCGGGNGGGCGTGTGGATTAG
CACTTCGAGGNNGATGCTCGTCGGNCTACCGANGGCTCTGGCGCGGCACCCGAAANNNNNNNNNNNNGAC
ATCAGCAGCTGCCCGGCNNGGCAGCGTTACCGCAACTNGCAGGGGGGTGCGGGCGAGACTGCGGGCGTCC
TACCCCTCCCGTAATCGTATTAGCCTAGGTCAGNTCCGCCCACTGCTCGGCGCNGCGTCACANGGCTTAT
GCAGCGGGGGACCTCATNAGTNNNGACGGGCGTACTAGGGGGGGCGNANCNCTTTCGTCCTGCANNCNNG
GGTGGTATCTACCGCGCNNNNNNNATATNAACTGCGCGNTGGTACAAGACGGGAGTGTTGCCGNNNNNNN
NTNNCCCGGCGGACCCATTATTCTGANNNNNGTAATCGTCNNNNGGCAGGAAAAGGGTCACGGATCCGCA
GGGGCTCGANNNNTTCNNCCTTNATTTTCCGTTGATGGACGTNTNNNNNNNNNNNNNNTCAACCAAAGTG
CNAAAATTTANNNCGACAAANNNGGATGGGGCGGNGCGNNNNGCTCCTTGCTTAGTAGGTCAATATNNGG
TGGTATGNNNNNNNNGNNNNNNNNCGAAATCGGGAGGAGGCTNNNNNNNNNTCCTCCACTTAANNNNNNN
NAAATAATGGCTGATGCTTGCGGCTCATTCAGGACCCACCATGGGATCGTCGTCTGAGTGNAGCGTTGTT
GCTNAGAATNNCGGTGACCCCGAACGANNNNNCGGTGGTGGGAAGGNNCTTACCAGGGATGCTTCACACA
TTGTTAGTCACTAGGGNNNNNNGCCGGCGCGGAGATTTGTGTCCTACGCAGCCAACTCGGGGTGTCCCGA
TGACGCCTCTCAGCGNNCGGACANNNNNNNACCCCAACNNNTNNNCGGCCGTTNATNNNNCNGCCGCCAC
AGCTCTNGGAGANNNCCCCCCCTCGGCNNCGCACGAGTCGGCCTNANAGCATCTTCATCGGGTCGCTTGT
ATCTATCAGACCGTCACGACTNNNCGCTGGTATNGCCCCCGGAAGTTCCCGGACGGATCATAGCGGGGNN
NNNNNTCCCGGGGCGTAAGAAGNATCTCCCTCCGAAANNNNNNNNNNNNNNNNNNNNNNNNNNNNNNNAA
TGCGTGCGAGGCGTTGTCTTCTAGTCATCTATTGCCTAATATANNNNNNNCTAGTTACGNNNNNNNNNNN
CTCNNNNNNNNCGTGTTTACTAGCCGATACCCCGTCTCNNNNNNNNNNCNNNATTNAGNNNNNNNNNNNN
NNNNGGGTCNGNNGAACTACTGGTCCTAGGCCGAAGACCCGTNGCTNNGCTGCATTTGCCNGCGCCNNNN
NNNNTGACGCCCCGAGGAAGNGNGTGTAGNNNGGCTCTGCAAGGGAGGGTGGGGGGGNGGTGCAAGGACC
GTATCGCNGGGNGGCCGCGCTNNNCGCGACCNCCTGGNNNNNNNNNNNNNACGACACCCGGCCGCGTCGT
CNNNNNNNNNNNGNCGGCCTNCNAACCCCCGGTAGCGCTCCAGCGACGCTCGGAGGCTAGCCGGTCACGA
GGGCGATTGCCTCGCGTCGGGCCGGCNNNNNNCNGGTCTCTGNGAGCCNCTTGCCACGGCGCACNNAGTG
CCGTACCAGGCGCACACTGAGGAGCCGCCCCACNNNNNGCCGCGCCCCGCGCGCGGTGCGACCCCCGGAA
TCCGCACCTCCGGNNNNNNNCCAAATCGGCCATGCCCTACAGGCGTGNNATGTTCATNNNGCGGACNGTC
TGANNNGCATGCGGTATCATACGCCCTGCTCTGCCGGNCGCCGGGCGTACGNNNNCTGNNNNNNNNNNTC
GGCTACTTCTGCTGCGCTCCGCGGAACGTGTGGGGAGTGNCGCGTCGGCGGTGGNGCGGTGGACAGCGNC
TTAGATGTGGAAACGNNNNGGCACCATTGCACGCATTCGTCTATTGANANNNNGGTCTGAGCCAGCGCAC
CTTGATCGCGGNGCCANNNNCCGGGAGGGCGATCACCGTTGTCGTGGCCCCCATNNNGTGTGTCGGGCCT
CTCCCAGCAGGCTTNNNTGCGCGCCATCCTGATGCGNNNNNNNNTNNNNNTANGGANAAGATGTGTGANC
CCNNNCGNNNNNNNNNNNNNNNNAAGNAGTGNCTCTTTGACGTCGGACAGGGGGNANACNTTNNNNTCGG
GCNNNNNATNNNNTAGGAGCNGNNNNNNTGCAGGAGTNATGTCGAGNGCGAGCNNNNNNNNNGANCGGGT
GNGAGTGGTTATCCTCTAACNNAACTGTAGTAAANNNGCGAGGGGGGGAACCACGGAGTGCCGGGTCGCG
GCGCGGCNNNNNNNNNTCTTCCAGNAGNNAANGNTGGCNCGTTGTCGGNNNNGGGCCTTGGAGCAAACGC
NGCNNNANNNNGTGTTCCACGTACCCCGNNNNNTTANNNNNNNNNNNNCTGCATCAACTACCTAGGTGNT
CCACGACATGANNNACTATGNGTCCGGTCCGCCNNNNNCGAGCACCCAGNGTCGGGGNTCGCCGAGGTCC
CGCGNNNGGGGCGGACCACGGGTNNCTCGTCNCGCGCGCCCCNNCGCACCGTCCNNNNNNNNNGCCCNCG
CGNCCTCCCGGCCCGTAGCCCGNNACCCGGAGGGNACTNTACTTAGNNNNNNNNNNACGCTTGTCGTAAG
TCGGNNGGGCGNNNNNNNNNNNNNNNGANNNTACTNCGCGCAGNNNNNNNNNGCANGTATCCAGTCAGAC
CNGATTTGCGCNGCCGTGAACCGTACCCCGTGTAGGTCAAACNNGTGGCTTTACGATGGTGNTCGNNNNN
CANNGNNNGNAGATCTNGTGAGAAGTTTCCGANNGGCCTGAGCCCGCCTTTCACGNTGCCCACCATCTGT
CTCCGCGNNAAAAATCTCNGCATACAGCCGTCCATATGGGTCCACGCGGACACCGGNCGCCCCGGNNNNT
CCGCCCCCNNNNNNNNNNNNNNNNNNNNNNNNNNNNNNNGCCCGNTTTTCGCCATNGTGCTCCTCCTCAA
TGCTCACATTAAACGTANCTTAACATTCCAAATGATCGCTGAGTNNNNTGGTGACGACCGGCTGCTAGGG
CGGCGAGTGCGGCAGTAGGCCGAGCGAGCGGGCCCGNNGCCGCGGGGGGNCCCGCCGCGGGTCCCCNGNC
NGNNCTTTCNNNGCGGNNNNNNNCGGGTGCGGCAAACGCCAANNGCGCTCTNCGGCGGGGNNNNNNNNNN
GCGATGCCCTTGCTNCCGNNGACTAGGTGATCTACGTGNNNNNNGAGTTGGANNNNNNNNNNNCTGCCAC
GTCTCCTCGTGAGTTAATCCGGGCCCCAGAATCCAGGGTNNNGACCAGTNNNNCCCGCGCCGNNNNNNNC
GCACCNNNNNTTCCGGGNNNNNNNCATGAGCGTAAAANGNNNNNGCCTCCCNNNNNAGTGTGAAAAATGC
CCNNNCACGTCCTCGAACAATAGCCCCCGNNNNNNNNNNNGGCCCGCGAACCCCAGTGTAGNGCGTGCNN
CGCGCGAAGTGAGGATGGCCGCCGACGGGGGGGACCCGCGCTGGGCGGTTCCGTACTACGACGCCTNNGN
ACNNNNCGAGCTNGGGGGCACACCGGCTAACCTACGAGTGCCTTCCGGTGCCACGCTCGAACGGTTNCCC
CTGGGCGGGCATNNNNNGGTGCGACTGGGTCGTCAACTACGAGGATAGANNNNNNNNNNNAACNCGAACG
CCACCCTCCCATACCGGGAGGGTTTCNNGGGCTGGTATAGCCCTAGACACCGNNNNNNNTTCTGNTGTNN
NNNNNNNNNAAAGGNNNNGGTCACCCGGTNNNNGTCACTAGACAACCTCNCGAAGAGNGCCCGCCTTNNG
GCAGGCGTTCAGACAGCCGAACGCGCCGNNGCGAAGATCGAGGCCTTNCATGAGGGGTACGNNGCNGCCC
TCACACGCCCGCTGTCGGGATCCCCACTCAAGCTTAGGGCAAGCCGCCGTCGNCGGCCGGGCGGGNGCCA
TAGCGAGCANNNNNNACCTNNGGCCTGTNAAGTATTACTAGATAGTCCCCCATCCCTCTNTNNNNNNGAC
CCAGGCCGTCCGANAGACACAAGCTATCTGCCCNGGNCCCGCCAAGTTTAGACGGGCCCGCNAGNCGCCA
ACAAGNNNNNNNNANNNNNNCNGTGCGGCTTTGGGNNNNNNNNNNANNNTCCATACCTGCTCGCATGCAT
CCACGGGGTGCANNNNNNNNNCNNCGGCTCGTCCGCNNCNGGNNNNNNCNGCTCTCGCTCCTAGTCCCAG
ACGNNGNCGCCGGCAGTCCACAGCCCATTCGGNCCCTGACATGCGCTNTCCGCGNCCGNCTNNNNCNNNN
NNNNCNNNGGCCCGCNGCAGGNACGTCAGCCCCCGGGGAGGTCACCTCCCCGGGCNNNNNNNNNNNNNNN
NNNNNNNNNNNNNNNGNNACNCNCNTCATGACTGTCNNCCTGNNNNNNNNGGCCGNGCTCNTGGGACTGG
AAGCTCGGGCCTAAAGCCGAAGTCCCGGAAGCGNGNNNNNNTGTCGTGCTGTGGCAATAATCNGCCNAAT
ATCCACCANNTTCCGCNCCTCATCCGAATCCCCGCTGCGTTCGTAAGNGNNGCGAAACGCCNCGCGAACA
NNNNNNNNCCTACCAGGGNGGCCGNCGCCCACGCGACGATGCAACTAGAGGGGCCGGCCNNNNNNNNNAN
NNNNNGCCCGCGANANTTCGNNNNTGCGGGAGCCTGACAAGGTAGATGTTGCGGTGGCNCCCCCCGGCCG
TGCGCACNNNGTACCCGGTGNANNNTGCAACAGGCAGTNCCAGAGAGNNNCGGGAGGCCCGCATGGCCAG
AGACCAAGGGCCCTGTTGAGCACNNTACGCTCATCGCCGTCNNNNNNNGNTGNNNNNNNNNNNNNNAGCT
CACGCGGACTTGCATANNNNNAGTACGTCAATTGCTCGTACACGNNNGACTTGGGANTGGGCNGTCCGCC
GGCCGGGCNNANNTCNNNNCNCTGNNATTNNNNGGTAAACCGCGCGTCTCGGNCCCNNNGCCNNAAAGGC
ANCAGTCTCGCCAGGGGCGNNNNANNCGTGTGGGNNCGCTGGTGACGNNNNNGTAACGCGTANNNNCNGC
GCCTACCGGNNNTCGTTTCCNNNNAGGGCACAGACATATGCNGANNNNNCNTATTTCCGTGTAGACAACG
GTATGGCCGATTNCGGGGGGTCCATCTGGATGCTACGATNGGGCGGGCGGGTTNNGGGCACGAGNNNNNN
NNNNNNNNNCCCTCCAGGCGGCCAAGCGCCCGNNNACAGNNNNTGCCGTGACATTCGAANNGGCTCCCTC
TGAGAGAATNNATACGGTTCACNNNCNNGNNNNACGCTTCTCAGCCGCTGAATAAANCTCAATCGGTGTN
NNNNGTTCATAGTCACAGACCGGTCCGCGNNGCTGCCCCGCGGTNNNNNGGCGGGCGAGCGNACGGGGCG
CGAACACGGGCGGCGGCGAGCGGCAGAGATAGGCAGTGACNNNTGATAATGCTGGCCCTANNNNNNTCTA
CTCAAGCGCGGNNCNACCGNTCGGCCGCCACTGTCAATACGTGTCGCGCCCCTTGGGGNNNNNNNNNTTT
TTCGTACTANNNGGGAAACTCGNNCCCNGNCANNCNNGCTAGGTNGGCGGATCGCCTCGGGGGTCTGACA
ATNNTANANNCTTGTGCCCNACGNGCGCCCAACACTCCCGGGCCGGTCCGCGGGGACCACGCTGCCAGGG
TCAGTCCTGCACCGACATCANAGGTGTCNCTTCACCNNCTGTATGGGACCGCNTTAGTCTCGCTAGTTAG
ACCAGATCGCATCGTNNNNNNNNNNNNTGCCCCTGCTTCNGGCCTAAGTGAANNGATGCGGTAAGTGAGC
GCACTNGCGTAAGAATAGTCGACTCCTAACGCCGGCNNNNNCGGCCCCCAACGTACCCCGGAGAGCGACA
ATCCACATTGACCGGCACGCGGACGTCAGTCATGTATNNTNTGTCGGNGCNNNGGCGGCNNNNNNNNCCT
GTACGCGANNNGCGGGAGCANGTAGCTAGCCCCAGGCGGGATCNNCNNNNNNNNNNNNGGGAGCGNNNGN
ACCACNGGCGGNGCCCTGAGTAGCNNNTCTCCCANTGTNNTTNNNCGCTGCCGACCTCCATCGCCTCTGT
TCNGCCACTNNNNNNNNNNNNTCCACTTAGTGCGCGCAGCGCCCCTAGCCGGCNNNNNNNGCGGAACCNN
NNNNCGATAGTCAGGGTCANNGTGCGCGTAGCGCCCNGATNGNNNNNNNNNNNGCCCGACCTCGTCGCCT
GAGCGGGGGGCCTGCCTCGGCCGAGGCGGAGNNGNACNGNCCCCACAGGTCCTCAGCCGGTCTTGGTCCG
CTANTGATTGAANNNNNNNNNCAACGGGNTGAGACACTATGGCGAAANNNNNTGGTTCAATTGAAGACCT
GTACCTATGCCTCCNTCGGCAATGGCGGCCTTGTGTGGCAGGCGTCCCCATGTCNNNNNTGCCCCTAGAG
GTTGCCTTCCNCCTGCTACGTANNNNTGGCCTAACCTGGCCNNNNTCCCTGTCGGGGGGCCTGGGCNCGG
CGCGCCACGNNNCTCCCTAGCGGGATTGCCGGCAGGATGGCCNAGCTCGNNNNNNNATGGGGCAAACTGN
TGCTTGCCGCCGCCGTGGTTGCTATTGGACGGATAGTGCGACACCATTCGTCTNNNNNAGGACAGGCGCT
GTCCAAGCGATGCGACNNNNNNNNNNNNNCNGANNGACCAATTTTTTGAACGCGTCNGATNNCCCTCGCA
AGCAAACGNNNNNGCGTAAAGCCCGAGAGCAGGGTGGGGGTAAAGGTGGGCTNNNNNNNTNGGCTCGTGG
GGAANNNNNNNCCTTACCGGCGAAACNACGGAGATGCNNATGGCGTCGTGGATACNCCCCGCCTGGTGCN
NNCTTTGNNGAGNNNNNNNNACAAACNCCACTCGCGGTNGTCGGGGTACTCNNTCGCTNNNNNCCGTGNN
NNNCGAATNNAGACCCTCTGGGGGNNNNNNNNNGGTATTNACAGATCCCGCAAGGGTNGAGCGTACCCCC
CGTCCCCGACTCCNNNNNNNGGTCCGGCTTCCACCCGCTNGCCCCGNCGNNNNNANANGCTACNNNNNGG
GCTCACAATTCTTCATTAAGGNNNNNNNNNNTATCTCGCTGTGGTCCCCACCAANNNNNNACCACCTTAA
GATGTCTGTAGTACAAATTTANNNNNNNNNNNCGCCANAAAGCCNNGCTCCACCCCTGTCCCTCCAAAGA
ACCCCGCNNNNNNNNACCAANNNGCATGNCCCTACAANNNGATGGACATGNGCGGTATGACCTCTTACCG
GCGNGCTAGGACCAAGATACTGCGATTCGCCGGAGCAGTCGCNNNNCTGGCTGCGCGGAGCAATCACAAA
TAGGNNNNNNNNNNNAGGTCGNCTTTNNNNTGGAGCGGGTGACGGCCGCGCCCGACGGAGCGGGCCGGGN
CNGCTAGCCACGTAGGGTGAGGANGTTGCGCCCGNNNNNNNNCCCCGCCGGGCGGCGGGACAGGCGGGGT
ACGTGGGTGGGCNTGNCGGACCANNNNNNNNNNNNNGGGCTCAGCTGTGTAGTCAGCAAGCAAGCATCGC
GAGCCGGCCGCGGCGTGGCCCACGTCGAACTCTAAATGCGGACGGCGTCGTTCTTCTCGAGTACTCGCTC
CCGTCGAGTGTGTTGNNNNNNNNNNCNNNNNNNNNNNNNNNNNNNNNNNNNNCCGAACANNNNNNNNNNC
TGGGGNNNNNGACNNNNNATCCCAACCAATAAGNACTAGTAATCCCGACCNNCATCTACTCCTGCTGAAG
TNNGAATNCGAGCATTAGAGNNGNNNNCNCCCCGNGNTNANNNNNNNNNNTCGAAANNGCGTGATCTGAT
CTTCNNNNNNTCCTGCAGGGCGCACCTGGGGTCCANNNNNGGGGNGGGGGCTCTCACTNGTNGNTGTNNN
NNNNNNGGGGGGCGGCTGCCTCGCGGTGNNTTTTTNNNNNGCCCGCGCACGAACCGCNGTATGGCACNNN
NNNNTGANNNNNNAGGGTTACAGGGGGCCGTAGGGGAANNNNNCGCGCACTCNCTCTCAAGTCTGGGCGT
TTCGNGCCGACGCCCCGNNNNNNNNNNNAGNNNNCGCTACCCGGCGTCCCCGCTTGCTTCCCANTGTAAC
AAAAATGGAGCTGCGCCCGAACAATATGNNNNNNNNACGGCGNGGGTTTAAGGATCTCTACTCGTACCAG
GCCGCCCTCGCNGCCTTTCGTCGTCGGGACCCTGCGGCNGGGCNCCGGGNCACCGACNAGCCGCCNCGCT
ATTCNAGNCACCAGTCCGTGTGNTCACGACATGCGTTCGAGGAAGACTATTTTTCGTCCAGCCCCCGGCC
GCCCNCCAAGCCGCTTAAGAAGCTGGACAACGATNNNNNNNNNNNTGGCNNNNNNNNNNNACACAAGGGG
GANNNNGGCCNNCGGNNNNNNNCGTCACCTGCAATGCGGNNACGTCAANNNGGCGAANNNCTGNNNTTGA
AACGNCCNCGCTGGGCGNNNNNGGCGCTCAACGTAAACATCGGAGCAACNCGGGTTACGGGAGGCTTAAC
CGCCTTGCACCAAACAATTATNNNNNNNCCGTCCCNNNNCCCTAATATCATAGGGTGCGGGTCGGTTNAC
NGNNNNNNCGGCCCCCCCCTTACNTCGNNCGCACTGGGAAGCTAGTACCCGCATCAANNGCCAGNNNNNG
GCGNNNNNNCCNCGCTTCGGNNNNNNAACGNCCCCAGCCCCCGACATCCGCNNNNCACGNAATTATCGAC
CGGCCGTNNNNNNNNNNNNCTTCAACCAGANNNNNNNNNGATTGTGGGTAGGTGCTGACCCGGGGCGGAT
GGACGTCTTGAGCGGCCCCCGCCNNCACTGTAACGGGACCCTTTTACTTCTAACGCNNNNNNNNGTTGAC
GCCTAGGNNTATNNNGNTNGGGAATCAGAGCCCGCGACGGCTACCNTGCCCTTGCGATCCNNNNNNNNCA
GGGCCCGCGGTTGCACACGTCCCAGTNNNAACCAGTCCGGGGGCCGAGCGCAGGACGCAGTTNNNNGTGG
GGNGTANNTGCGTGTATGCTCCCCCGTGAATAGGCNNNNNNNNNNCNNAAGAGGGTGACGCCCGCCCGCN
TGGNNNNNNNNNNNNCCTGCGGCTTTCCGACGACGCGCGCGGTGTCCGCGTGTCGTNATCTTCGGACNNN
NNNNNNNNNNNNGCGCGTTGGTTGCAGGGCNNNNNGAACAGGCAAGACAGCCCGCGGCGCCCCCTCGGGC
CAANNNNNNTGCCCGNNNNNNNCTNAGTTCCTCGCACGAATCACGTGCTGCAAGTGTCGGGCCNTCGCGC
TCTTNNNNNGAGCGTGGCTGAAGCAGTGACNNCAAGACGTNNGNGCNNCGGGAGACGCTATCAAGTCATT
GCGTATAGTCACAACCCTACCCAGTGCGCACCACGGNNNNNCTGGANAACNNGCCCATAGATGCCAGNCC
GAAGGAGCGGNNNNTGTTNNNAGGGCGGGTTGGGCCCCACGTGCCGTAACAGGCGACCNNNAGCTAAGGA
AACCCGAAGGCGCNNNNNGGATGAGAGAGAGTGTGNCCGAGNATGNNNNNNNNNNNCTAATCCCCGTGGG
GTGNGCGCGGACGCNACGGAGACCCGGGCCGCACAGCGCNNNNNCGANNNNNNATGCANTANTTTCACGA
AATTGNNCGCCNCCTNNNNNNNNGTGNTGGGCTCTCCTGGAACGNNNNNCCGTCTCTCGTANNNNNNNNN
NNNACTCCTCCGNNNNNNNNCGCGANNNNNNNCCTGTCGNNNNNCCTGCAGAAATGTAGGCGCGCCCCAG
GACCATAGGCNCGCGCNNGTAAGGCGGTACGCGCGACGCATCGNCCAGNNGCGCCCCNNNNNNGCAGGGA
TANGTATGGGTCNNNNNNNGGGCATCGTCCNAATTCCAGACTTCCGAACTGCGNTAANNTCNNNNTGNCG
CCCNNNNNNNNNNNNNNNNNNGAATNNNNNNNNNNTANNNNNNNTNNNNNNTGCGGNTNAACCCCNACCA
AGCCGTAATAGNNNNNGCCGGATCCCGATTNCCGAGGAGGGCGNNNNNTAGGNNNGCGTTATCGGNCCCC
NGGNNNNNTACAGTAACAGNNGNNGNNNCAGCTCGAGTGCCCNACCGGCACCACGCCACATTCTCTTCTN
NNNGCCCCTGTGCCTGGGNGGCCTGAGCGCAGTATGGCACGGAACGGAAACCNCCCGTCCTGCCTGGTCT
GCGAGTCGCTCTGCGGAGGTGTGANNNGGTTGTTCAGTAGCCGTCCGGCCCGCCCCCTGGCGCCCGACGG
CTCCGCGCCAGCNNTGGGNGACNNNAGGCCCCTGTGGANNNNNNCTNNTGTGGGCCGCGCTNTGGGTAGG
AGNAGCAGCCCCGTCCNNAGGACAGTTGGNNNNNNNNNNNNNNNNNNNNNNNGCCGACACTGCTATGGCN
NNNNNNNNNNNCGGCTNNNNNNNCCCTGGGACGAAGGGCTTCCGCTGGTCTTATCCGGAGTGCGTGCNNN
NNNNNNTTGGGGGANNNNNNNNNNNCCCATCGAGAGCGCCCATNGNNAGACCGTTTGCCAGGAGGGTCTC
CGNNGTCGGCGTCCGGGGTGTCTTAGACGCGCNNNNNCGCTCTCCCCCGGGCCNNNCAGGTAGGGAGTCT
TGAATTTNNNNNCCTACTTTGCAGGCGNNNNNNNNNNNNNCCCGGCCGCGGTCGTCCGTGGTTACGCTCG
CGAATGCCCCNNTCNNCCTAGGCAGANNCAGACNNNNNNCCCAGAAACGAGGGGCTCACCTTCTGGGTTA
CGCCCTATANNNNNAAACCTTTTACGATNNNNNNNNNTGAGGNCNNNAAGTGGCGGGCGCTTGTAATCCN
AGTGGACCCNTANCCACGANNNNCACGTGCCGNCCGTTGGCCGTGCCACGTACAAGANACGNCGGTCGCT
CCACTGGGCNCNNNNNNNNGTCATNACNACNNGCGCCCNNNNNNNNNNGGAACAAGCGCCGCCTCCAGGG
TAAGAGCNNNCTGTGACGCCNCCCNNNATTCGGATGNNNNNNNNACGAGGCCCCAGNNNACGCGCTCCCC
TACGGGCGCGGGCGCCTTTGTACCTGACANNNNNNNNNNNNTNNNNGCCANNCCGGCANNTCACNNNNNN
NATCGCCTGGGGGGTCGCGNCCTTCNNCGANNNNNNNNNNCTGCAAANNNNCCTCTCCCTCTTGGGCCAC
ATACGGTCCTAGAGGCAGTTGCCGCCNNNNNNCGACTAAGGGTATTTTNNNGTGGAATCTAATAAGGAAT
CAACACGGCNNNGCGCCCCACNCGNTNNNCCCGCNGACGCTTGACGGCGCCCGGCNNNNCATGCACGGCC
AGAGCCTGACGACGCCCTGCAAATCAAGTTTTGAGTATATCTCTGGACAACCAACAGTCTNNCNNNTGGG
GNGCNANNNNNNNTTACACNNNNNNNNATTTNNNNNNNNNNNNNNNNNNNNTCTCCTCCCCCTCAGTCCT
CACGTCGCCCTGNGCCNGNGNGCTNTNCGTTATGTTGTCCTGGCCGTATACGGTNANCNNNCGGCCCCGT
GGACGNATCCNNCANNTCTTGTNNNNNNNNNNNNNNNANNNCTNNCGGCCCNGNGCGNACACGCCNGCCT
CCGGCTAGCTAAACAGGCCAGCTAACCAAGTGGCCTCNGAAGGAATATGNTACNNCCGCGGAGGACCNNN
ATGTNNCGGGGCNTNGACCGGCAGTGNNNNNNTCCCACGTGTATGTNNNNNNNNNNNGCTGCGCGCCTAG
GCGGAATTCTCCATGTTTTCGGCCGGCCNTTAGAGGCCNCCAGTCCCAGCGTTTCGCCCGCGGCCCCTGG
GGCGTAGGAGNCAAAGTTGTCGAAGACTNACNAGGNGTGNNNCCGAAGGATAATCTGAATCGGGCANNNN
NGGAAGACCAAAGCTNCTCCACGGTGGCCTCGCNNNNNCTTTACGNNTGCGCGGNNNNNNNCACGGCCGC
ACCGAGTCCGACNNATGCAACAAGGCCCGATAGTGGGNNNNNGGCGTGCGGGTTATCCAACCTTGGTTTA
AAATGCGGCGGATTCAGGTTGGCCTCCCTGTNNNNCTACCCGNNNNCNGGGCNGNACANCAAGTAAAGNN
TCAGGGGTATGGNNNNNNNNNNCGGAAANNNNNNANNNNGATTCGCGCCCGCGTGCNNNNNNCGGTCCGG
GCCACTCGGCGCCCACCCNNNNNCGGNNNNTAGNNTACTTCGCGCCACCGCCCGCNNNCTGANNNNGTCC
CCCGCCACNNNNNNCTAGATACTTGGCATATNNNGGCGATACGGACCGNNNCCGCGTGCGTGNGGTNTGC
GGNGGGAAGGAACTGACACTGAATTNNNNCGGCACAGGCACGGTNANGCGAGACCCGCCCCCATACANCC
AGGCGATANCCTGNNCACTCCGTGTACGGCACGGACCCCGACTNCGGTCGTCCGAGNNNNNNNNGGNCGG
CCGGGAGCAGGGAGACTTCTTTGAGTCGAAGNNNNNNNNNAAGNNACCCCTGTTTCCANTGCCCCGGGGC
CGGGCGCNGATGGTTTAGACTCNNCGCCCCNTGCCCCGANAGACGCNCTCCCAGCTGTAACGGAGTGTGT
GCNNNNNNGANGCCNNNNNNCACATCCCTCCCTTCCCTGCCGATGGCTAGGTGTAACCCAGCCTTTCGNN
NNCAGAAACGCTCCCGCATCTCGTGCCAGNCAAGGTNAGGGGGNNAGCGTTNTGAGCGTCGCTCGAGTAA
AGGGGGCACCCCTTTATGCNCCACTAAGNGCACAATATAANNCCNNNNTCTGGCTCCGCACGCGGCCCAT
TGNAGGCTAGGAACTACGCNGAACCTNAGTCAGGTNGAAATGGTGACGNNNNNNNCGCANCNNNATGGGG
ANGCTAAGTGGAGNNGGGNNNAGGTGNAAACCCCGGTGCCCGAATCCAGCGGCTGAAAAGGANCCATCNN
NCTTGGCNNNNNAACAACGAATATCTAGTTCGGTCTCGNGTCTATAGCCGGGAACCATNNNNNNNCTAGG
[truncated: 458,148+ more rows]
